# Supplementary material for: Genome-Wide Analysis of Disordered Eating Behavior in the Mexican Population
Source: Nutrients. 2022 Jan 17;14(2):394. doi: 10.3390/nu14020394 (PMC8778304; doi:10.3390/nu14020394)
Supplement: Supplementary file 1 [file nutrients-14-00394-s001.zip]

Archive with 1 entries (1 files):
- nutrients-1432868-supplementary.txt
