# Supplementary material for: Genome-Wide Analysis of Disordered Eating Behavior in the Mexican Population
Source: Nutrients. 2022 Jan 17;14(2):394. doi: 10.3390/nu14020394 (PMC8778304; doi:10.3390/nu14020394)
Supplement: Supplementary file 1 [file nutrients-14-00394-s001.zip › nutrients-1432868-supplementary.txt]

CHR                   SNP         BP   A1       TEST    NMISS         OR       SE      L95      U95         STAT            P
   0        exm-rs11136341          0    G        ADD     1790       1.65   0.1569    1.213    2.245        3.193     0.001408
   1             rs3131972     752721    T        ADD     1798     0.9355   0.1208   0.7383    1.185      -0.5517       0.5811
   1            rs11240777     798959    A        ADD     1799      0.995    0.115   0.7942    1.247      -0.0433       0.9655
   1             rs4475691     846808    T        ADD     1798      1.241   0.1237   0.9739    1.581        1.746      0.08084
   1         psy_rs1806509     853954    A        ADD     1789     0.9418   0.1125   0.7555    1.174      -0.5326       0.5943
   1            rs13302982     861808    A        ADD     1802     0.8821    0.162   0.6421    1.212      -0.7742       0.4388
   1                 exm55     865694    T        ADD     1802     0.9185   0.1748    0.652    1.294      -0.4866       0.6265
   1            exm2253575     881627    A        ADD     1800      1.004   0.1105   0.8083    1.246       0.0333       0.9734
   1         psy_rs2272756     882033    A        ADD     1798       1.23   0.1232   0.9664    1.567        1.683      0.09245
   1            exm2264981     894573    G        ADD     1798     0.7772   0.1307   0.6016    1.004        -1.93      0.05365
   1            rs28391282     904165    A        ADD     1802     0.7846   0.1756   0.5561    1.107       -1.382       0.1671
   1             rs2341354     918573    A        ADD     1798      1.141   0.1261   0.8911    1.461        1.046       0.2957
   1             rs1891910     932457    A        ADD     1801      1.091    0.182   0.7639    1.559       0.4803        0.631
   1             rs3128117     944564    C        ADD     1802     0.9771   0.1372   0.7467    1.279      -0.1686       0.8661
   1                exm912     949608    A        ADD     1798      0.931   0.1374   0.7113    1.219      -0.5203       0.6029
   1             rs2465136     990417    G        ADD     1780     0.9249   0.1417   0.7006    1.221      -0.5511       0.5816
   1             rs9442372    1018704    A        ADD     1801      1.069   0.1306   0.8276    1.381       0.5105       0.6097
   1             rs6687776    1030565    T        ADD     1801      0.808   0.1454   0.6077    1.074       -1.467       0.1425
   1             rs6671356    1040026    C        ADD     1790     0.7864   0.1427   0.5946     1.04       -1.684      0.09217
   1            exm2263810    1062638    C        ADD     1800     0.8144    0.122   0.6412    1.034       -1.683      0.09231
   1             rs9442385    1097335    T        ADD     1798     0.8475   0.1744   0.6022    1.193      -0.9487       0.3428
   1            rs11260542    1110019    G        ADD     1801     0.8803   0.2418    0.548    1.414      -0.5274       0.5979
   1            rs12092254    1113121    A        ADD     1802     0.9246   0.2449   0.5722    1.494      -0.3201       0.7489
   1               exm1646    1120431    A        ADD     1802     0.8298   0.2702   0.4886    1.409      -0.6905       0.4899
   1            rs11260549    1121794    A        ADD     1801      1.191   0.1146   0.9515    1.491        1.526       0.1271
   1             rs3819001    1138913    G        ADD     1783     0.7264   0.2269   0.4656    1.133       -1.409        0.159
   1               exm1952    1178482    G        ADD     1788     0.9445   0.2124   0.6228    1.432       -0.269       0.7879
   1               exm1971    1178925    A        ADD     1800     0.9175   0.2311   0.5833    1.443      -0.3725       0.7095
   1             rs4018608    1203938    A        ADD     1800      0.914   0.1184   0.7247    1.153      -0.7601       0.4472
   1               exm2070    1220954    A        ADD     1793      1.006   0.1148   0.8029    1.259      0.04778       0.9619
   1             rs3737721    1227897    C        ADD     1801     0.8529   0.1488   0.6371    1.142       -1.069       0.2848
   1        psy_rs62623580    1254255    A        ADD     1798     0.9638   0.1493   0.7193    1.292      -0.2466       0.8052
   1             rs3845293    1258246    A        ADD     1800      0.934   0.1362   0.7151     1.22      -0.5014       0.6161
   1               exm3111    1277833    A        ADD     1788      1.068    0.224   0.6888    1.657       0.2956       0.7675
   1            rs17160669    1305561    C        ADD     1799     0.9449   0.1142   0.7553    1.182       -0.496       0.6199
   1             rs1240707    1335302    T        ADD     1800      1.045   0.1258   0.8169    1.338       0.3523       0.7246
   1              rs819980    1425700    C        ADD     1784      1.171   0.1129   0.9382    1.461        1.395       0.1629
   1             rs6669795    1450947    C        ADD     1798      1.117   0.1233   0.8774    1.423       0.8996       0.3683
   1            rs12032637    1465382    G        ADD     1802      1.081   0.1218   0.8517    1.373       0.6425       0.5205
   1             rs1571149    1474167    A        ADD     1802       1.09   0.1193   0.8625    1.377         0.72       0.4715
   1             rs2031709    1485984    T        ADD     1794      1.208     0.16   0.8831    1.653        1.183       0.2369
   1             rs7531530    1489670    T        ADD     1801     0.9224   0.1216   0.7268    1.171      -0.6637       0.5069
   1             rs6604983    1521595    C        ADD     1799       1.07   0.1149   0.8546    1.341       0.5917        0.554
   1               exm3962    1551927    C        ADD     1791     0.7942   0.1306   0.6148    1.026       -1.764      0.07775
   1            rs28635343    1560103    T        ADD     1799        1.1   0.1146   0.8788    1.377       0.8324       0.4052
   1            exm2264793    1611995    G        ADD     1800     0.9231    0.113   0.7397    1.152      -0.7078       0.4791
   1            exm2268858    1664124    T        ADD     1785     0.7669   0.1598   0.5608    1.049       -1.661      0.09676
   1                rs7407    1684472    G        ADD     1793     0.9021   0.1146   0.7206    1.129      -0.8987       0.3688
   1            rs12041925    1707740    G        ADD     1802      1.152   0.1484   0.8614    1.541       0.9548       0.3397
   1              rs742359    1715011    A        ADD     1795      1.077   0.1487   0.8048    1.442       0.5003       0.6169
   1             rs4648727    1776269    A        ADD     1802      1.031   0.1255   0.8063    1.318       0.2437       0.8075
   1             rs3855951    1804302    G        ADD     1801     0.7917   0.1884   0.5473    1.145        -1.24        0.215
   1             rs7525092    1810090    T        ADD     1798      1.089   0.1456   0.8186    1.449       0.5859        0.558
   1            rs16824526    1818129    C        ADD     1797     0.8524   0.2004   0.5755    1.263      -0.7966       0.4257
   1             rs2247560    1846765    C        ADD     1802     0.9322   0.1118   0.7487    1.161      -0.6283       0.5298
   1            rs28508199    1852484    G        ADD     1800     0.9477   0.1212   0.7473    1.202      -0.4429       0.6578
   1             rs2803316    1865298    A        ADD     1802      0.991     0.12   0.7832    1.254     -0.07522         0.94
   1               exm4806    1887019    A        ADD     1802     0.9007   0.1729   0.6418    1.264      -0.6048       0.5453
   1               exm4871    1888193    A        ADD     1796      1.056   0.1317   0.8157    1.367       0.4135       0.6793
   1             rs3820011    1888193    T        ADD     1800      1.065   0.1316   0.8231    1.379       0.4805       0.6308
   1         psy_rs2803291    1892325    T        ADD     1802     0.9612   0.1373   0.7343    1.258      -0.2883       0.7731
   1               exm4951    1900186    C        ADD     1801     0.8199   0.1373   0.6265    1.073       -1.446       0.1481
   1               exm4957    1900232    C        ADD     1797     0.9411   0.1124    0.755    1.173        -0.54       0.5892
   1            rs16824588    1900232    G        ADD     1799     0.9412   0.1124   0.7551    1.173      -0.5391       0.5898
   1             rs6605081    1930754    T        ADD     1800      1.121   0.1342   0.8615    1.458       0.8494       0.3956
   1             rs6656398    1941929    A        ADD     1799     0.9077   0.1139    0.726    1.135      -0.8504       0.3951
   1             rs6605074    1992748    T        ADD     1784     0.8793   0.1337   0.6766    1.143      -0.9623       0.3359
   1             rs6663158    2004098    A        ADD     1801     0.7913    0.121   0.6242    1.003       -1.934      0.05316
   1             rs2803310    2017297    G        ADD     1793     0.7972   0.1135   0.6383   0.9958       -1.997      0.04582
   1             rs7513222    2027901    G        ADD     1798     0.9517    0.115   0.7596    1.192        -0.43       0.6672
   1            rs10910030    2035684    C        ADD     1802       1.08   0.1144   0.8627    1.351       0.6696       0.5031
   1            rs12410859    2038732    T        ADD     1801      1.178   0.1142   0.9417    1.473        1.434       0.1517
   1             rs4648807    2040898    T        ADD     1800      1.104   0.1143   0.8823    1.381       0.8648       0.3871
   1             rs4648808    2040936    T        ADD     1799     0.8749   0.2677   0.5178    1.478      -0.4994       0.6175
   1        psy_rs28719902    2060058    T        ADD     1802     0.8639   0.1629   0.6278    1.189      -0.8977       0.3693
   1          exm-rs425277    2069172    T        ADD     1802      1.132   0.1163   0.9008    1.421        1.062       0.2881
   1         exm-rs3753242    2069681    T        ADD     1802     0.9685   0.1372   0.7401    1.267      -0.2334       0.8154
   1              rs424079    2071340    C        ADD     1786      1.127   0.1165   0.8965    1.416        1.022       0.3067
   1             rs2257182    2082566    G        ADD     1801       1.09   0.1151   0.8701    1.366       0.7506       0.4529
   1             rs7512482    2146966    C        ADD     1791     0.7386   0.1579   0.5421    1.007       -1.919      0.05499
   1             rs2460000    2156362    T        ADD     1796       1.17   0.1355   0.8972    1.526        1.159       0.2464
   1              rs263526    2173504    C        ADD     1801      1.129    0.111   0.9078    1.403        1.089       0.2761
   1            rs12084736    2189580    T        ADD     1802      0.791   0.1467   0.5934    1.054       -1.599       0.1099
   1         psy_rs4648821    2216368    T        ADD     1795      1.138   0.1169   0.9051    1.431        1.107       0.2681
   1             rs2017143    2220649    C        ADD     1800     0.8864   0.1129   0.7104    1.106       -1.068       0.2856
   1              rs884940    2223866    A        ADD     1801       0.87     0.12   0.6876    1.101        -1.16       0.2459
   1            rs12082516    2251160    C        ADD     1801      1.018   0.1258   0.7958    1.303        0.144       0.8855
   1         psy_rs2645075    2254910    T        ADD     1792     0.9883   0.1169   0.7859    1.243       -0.101       0.9195
   1             rs2645065    2261222    A        ADD     1793      1.116   0.2511   0.6819    1.825       0.4353       0.6633
   1             rs7527871    2281726    C        ADD     1801     0.8717   0.1225   0.6856    1.108       -1.121       0.2624
   1             rs4648831    2283117    T        ADD     1783      1.417   0.2426    0.881     2.28        1.437       0.1506
   1             rs2840528    2283896    A        ADD     1792          1   0.1139   0.8002     1.25     0.002312       0.9982
   1             rs2645082    2284003    T        ADD     1799      1.159     0.21   0.7681     1.75       0.7039       0.4815
   1             rs2279703    2306695    C        ADD     1788      1.019   0.1142   0.8148    1.275       0.1666       0.8677
   1             rs2843160    2309082    A        ADD     1797      1.079   0.1121   0.8662    1.344       0.6778       0.4979
   1             rs3736330    2327075    T        ADD     1795     0.7835   0.1194     0.62   0.9901       -2.043      0.04101
   1            exm2268641    2327815    T        ADD     1801      1.129   0.1103   0.9092    1.401        1.097       0.2726
   1             rs6693447    2330190    G        ADD     1800      1.137   0.1118   0.9136    1.416        1.151       0.2496
   1             rs2494427    2338569    T        ADD     1801      1.258   0.1431   0.9507    1.666        1.606       0.1082
   1            rs12731309    2352146    T        ADD     1799      1.335   0.1163    1.063    1.676        2.483      0.01303
   1             rs2494641    2362827    A        ADD     1796     0.9986   0.1328   0.7697    1.295     -0.01067       0.9915
   1        psy_rs75631842    2366611    A        ADD     1800     0.8793   0.1375   0.6716    1.151      -0.9353       0.3496
   1         psy_rs2494439    2368706    C        ADD     1802      1.094   0.1112   0.8795     1.36       0.8049       0.4209
   1         psy_rs2494639    2368775    T        ADD     1801     0.8693    0.117   0.6912    1.093       -1.197       0.2312
   1        psy_rs80047719    2369375    A        ADD     1800      1.143    0.159    0.837    1.561       0.8406       0.4005
   1         psy_rs4592207    2369498    T        ADD     1802     0.8513   0.1187   0.6746    1.074       -1.356       0.1752
   1        psy_rs58946679    2372321    T        ADD     1799      1.153   0.1146   0.9207    1.443        1.239       0.2152
   1         psy_rs6688934    2372397    A        ADD     1797     0.9249   0.1191   0.7323    1.168      -0.6551       0.5124
   1         psy_rs2494425    2372858    T        ADD     1801     0.9296   0.1204   0.7342    1.177       -0.606       0.5445
   1             rs6659405    2373089    T        ADD     1792      1.135    0.117   0.9024    1.428        1.083       0.2789
   1        psy_rs10797425    2383756    A        ADD     1795     0.8326   0.1159   0.6634    1.045        -1.58       0.1141
   1             rs4648845    2387101    C        ADD     1785     0.8582   0.1197   0.6788    1.085       -1.277       0.2015
   1        psy_rs61763911    2387269    A        ADD     1793      1.188    0.117   0.9447    1.494        1.474       0.1405
   1         psy_rs4648846    2389152    G        ADD     1800     0.8381   0.1144   0.6698    1.049       -1.544       0.1225
   1        psy_rs10910078    2390588    T        ADD     1799     0.8343   0.1285   0.6485    1.073       -1.409       0.1587
   1        psy_rs55780582    2400534    T        ADD     1802      1.105    0.115   0.8816    1.384       0.8646       0.3873
   1         psy_rs4648637    2401364    T        ADD     1790     0.8783   0.1147   0.7015      1.1       -1.131       0.2579
   1         psy_rs2494627    2402499    G        ADD     1794     0.8207   0.1267   0.6403    1.052       -1.559        0.119
   1         psy_rs2494626    2404256    T        ADD     1786      1.012   0.1222   0.7965    1.286      0.09829       0.9217
   1            rs10910082    2418935    C        ADD     1801      1.163   0.1157   0.9274     1.46        1.308       0.1907
   1             rs1107685    2439191    G        ADD     1794     0.8393   0.1139   0.6714    1.049       -1.537       0.1242
   1               exm5918    2441358    C        ADD     1799     0.8313   0.1145   0.6643     1.04       -1.614       0.1065
   1             rs2247308    2445406    C        ADD     1797     0.8144   0.1148   0.6503     1.02       -1.789      0.07361
   1             rs2494625    2454709    A        ADD     1798     0.9742   0.1529   0.7219    1.315      -0.1706       0.8645
   1         psy_rs1980789    2455863    C        ADD     1795      1.253   0.1516   0.9313    1.687        1.491       0.1361
   1            rs11584295    2465329    A        ADD     1800      1.144   0.1087   0.9242    1.415        1.235        0.217
   1               exm6141    2494330    A        ADD     1802      1.076   0.2157   0.7048    1.642       0.3384        0.735
   1             rs6667605    2502780    C        ADD     1802      1.154   0.1103   0.9295    1.432        1.297       0.1948
   1          exm-rs734999    2513216    C        ADD     1801      1.187   0.1084   0.9599    1.468        1.582       0.1136
   1               exm6264    2526746    G        ADD     1802     0.8467   0.1109   0.6813    1.052         -1.5       0.1336
   1             rs3748816    2526746    C        ADD     1801     0.8469   0.1109   0.6814    1.052       -1.499       0.1339
   1             rs2843401    2528133    T        ADD     1799     0.8174   0.1098   0.6591    1.014       -1.836      0.06633
   1            exm2268642    2539006    C        ADD     1802     0.8165   0.1113   0.6565    1.016       -1.822      0.06851
   1               exm6351    2541269    G        ADD     1802     0.8165   0.1113   0.6565    1.016       -1.822      0.06851
   1            rs10752748    2544640    A        ADD     1801     0.7858   0.1103    0.633   0.9754       -2.186      0.02882
   1            rs12117343    2551785    T        ADD     1800     0.9515   0.1921   0.6529    1.387      -0.2586        0.796
   1         exm-rs3890745    2553624    G        ADD     1802     0.7762   0.1105    0.625    0.964       -2.292       0.0219
   1           kgp10938344    2564465    T        ADD     1779     0.7589   0.1115     0.61   0.9442       -2.475      0.01332
   1             rs2377041    2713327    A        ADD     1798      1.233   0.1114    0.991    1.534        1.879      0.06026
   1             rs4648384    2756621    A        ADD     1800      1.004   0.1133    0.804    1.253      0.03377       0.9731
   1             rs1456460    2761863    A        ADD     1801      1.077   0.1141   0.8608    1.346       0.6468       0.5178
   1            rs12409348    2779043    T        ADD     1802      1.136   0.1343   0.8732    1.478       0.9497       0.3423
   1            rs10797342    2797856    C        ADD     1802      1.068   0.1284   0.8301    1.373       0.5095       0.6104
   1             rs2842910    2817421    C        ADD     1796     0.9091   0.1223   0.7154    1.155      -0.7792       0.4359
   1             rs7340016    2833332    G        ADD     1783     0.9561   0.1244   0.7493     1.22      -0.3609       0.7182
   1             rs4648432    2839757    A        ADD     1799      1.196   0.1147   0.9552    1.497         1.56       0.1187
   1            rs12403214    2849190    T        ADD     1798      1.079   0.1131   0.8645    1.347       0.6722       0.5014
   1            rs16823228    2853759    A        ADD     1800      1.091   0.1127   0.8751    1.361       0.7764       0.4375
   1             rs2606418    2870850    A        ADD     1802      1.052   0.1148   0.8402    1.318       0.4439       0.6571
   1        psy_rs11583804    2878366    A        ADD     1802      0.986   0.1133   0.7897    1.231      -0.1246       0.9009
   1             rs2485945    2883932    C        ADD     1800      1.046   0.1323   0.8068    1.355       0.3369       0.7362
   1             rs6681741    2898960    T        ADD     1801     0.7853   0.1252   0.6145    1.004       -1.931      0.05348
   1            rs12025260    2917377    C        ADD     1799     0.8231   0.1234   0.6463    1.048       -1.577       0.1147
   1            rs12022429    2919942    A        ADD     1802     0.8255   0.1251    0.646    1.055       -1.533       0.1253
   1             rs4576609    2938265    T        ADD     1801     0.8628    0.119   0.6833    1.089        -1.24        0.215
   1               exm6428    2938989    A        ADD     1793      1.201   0.2065   0.8012      1.8       0.8864       0.3754
   1             rs7412983    2943183    C        ADD     1800     0.8754   0.1187   0.6937    1.105       -1.121       0.2624
   1             rs2142569    2944527    T        ADD     1799        1.2   0.1654    0.868     1.66        1.104       0.2695
   1              rs717795    2970464    C        ADD     1799     0.8445   0.1186   0.6694    1.065       -1.426       0.1539
   1        psy_rs75412307    2983674    G        ADD     1787     0.9702   0.2016   0.6535     1.44      -0.1502       0.8806
   1         psy_rs7515436    2995449    G        ADD     1801     0.8911   0.1201   0.7042    1.128      -0.9605       0.3368
   1              rs760567    3000465    T        ADD     1801     0.8653    0.198    0.587    1.276      -0.7304       0.4651
   1             rs6695131    3000924    T        ADD     1801      1.063   0.1138   0.8504    1.328       0.5354       0.5924
   1              rs926244    3006283    C        ADD     1801     0.7763    0.157   0.5706    1.056       -1.612       0.1069
   1             rs7543737    3009969    A        ADD     1802      1.038   0.1262   0.8106     1.33       0.2967       0.7667
   1             rs2817168    3013690    A        ADD     1800      1.092    0.116   0.8697    1.371       0.7573       0.4489
   1             rs2993493    3020246    A        ADD     1801      1.028   0.1193   0.8136    1.299       0.2305       0.8177
   1             rs1890336    3024265    T        ADD     1802     0.8419   0.1157   0.6711    1.056       -1.488       0.1369
   1             rs6690373    3035227    G        ADD     1792     0.9004   0.1225   0.7083    1.145      -0.8566       0.3917
   1         psy_rs2817184    3058370    A        ADD     1802     0.7609    0.152   0.5649    1.025       -1.798       0.0722
   1              rs731031    3072692    C        ADD     1801     0.9208   0.1262   0.7191    1.179      -0.6536       0.5134
   1             rs2651902    3074306    A        ADD     1802     0.9755   0.1719   0.6965    1.366       -0.144       0.8855
   1             rs2742673    3080019    C        ADD     1800      1.213   0.1147   0.9688    1.519        1.684      0.09221
   1         exm-rs2651899    3083712    G        ADD     1801     0.7843   0.1161   0.6247   0.9847       -2.093      0.03637
   1             rs2651935    3086496    T        ADD     1800     0.7151   0.2035   0.4799    1.066       -1.648      0.09932
   1             rs2651927    3101762    G        ADD     1801     0.8414   0.1436    0.635    1.115       -1.203       0.2291
   1            rs10752733    3104630    A        ADD     1802      1.097   0.1506   0.8163    1.473       0.6119       0.5406
   1             rs7539775    3109151    G        ADD     1801     0.8945    0.123   0.7029    1.138       -0.906        0.365
   1         psy_rs2651912    3110735    T        ADD     1799      1.091   0.1134   0.8739    1.363       0.7709       0.4407
   1            exm2260168    3111669    A        ADD     1798     0.9137   0.1343   0.7023    1.189      -0.6717       0.5018
   1        psy_rs13328662    3124155    G        ADD     1802     0.7778   0.2007   0.5248    1.153       -1.252       0.2107
   1            rs10909901    3131235    T        ADD     1802     0.8486   0.1224   0.6677    1.079       -1.342       0.1798
   1             rs6424069    3147030    C        ADD     1802     0.8054   0.1268   0.6281    1.033       -1.706      0.08805
   1            rs10909905    3147899    A        ADD     1801      0.841   0.1414   0.6374     1.11       -1.224       0.2209
   1        psy_rs17398063    3172702    A        ADD     1801      1.303   0.2024   0.8762    1.937        1.307       0.1912
   1             rs3002686    3178111    A        ADD     1794      1.189   0.1168   0.9454    1.494        1.479       0.1391
   1             rs2455107    3180158    G        ADD     1799        1.1   0.1147   0.8783    1.377       0.8286       0.4073
   1             rs2455125    3189006    A        ADD     1801      1.082   0.1185   0.8579    1.365       0.6668       0.5049
   1              rs905135    3199484    G        ADD     1794     0.9212   0.1321    0.711    1.194      -0.6211       0.5345
   1             rs4648377    3211458    A        ADD     1792      1.175   0.1741   0.8351    1.652       0.9247       0.3551
   1             rs2455144    3214732    T        ADD     1802      1.073   0.1434   0.8102    1.421       0.4923       0.6225
   1             rs2455137    3217151    G        ADD     1799      1.107   0.1144   0.8844    1.385       0.8861       0.3755
   1             rs2455135    3219901    T        ADD     1801      1.225    0.117   0.9743    1.541        1.737      0.08233
   1         psy_rs1108600    3241135    T        ADD     1801      1.225    0.209   0.8136    1.846       0.9729       0.3306
   1             rs2483274    3248098    G        ADD     1799     0.9923   0.1122   0.7964    1.236     -0.06887       0.9451
   1             rs2483279    3252169    G        ADD     1802      1.349   0.1714   0.9644    1.888        1.749      0.08036
   1             rs7516150    3253889    T        ADD     1793     0.9839   0.1153   0.7849    1.233      -0.1405       0.8882
   1             rs7552331    3253941    A        ADD     1796     0.9185   0.1374   0.7017    1.202      -0.6191       0.5359
   1              rs882430    3259113    T        ADD     1802     0.9993    0.116   0.7961    1.254    -0.005846       0.9953
   1          psy_rs946758    3273063    A        ADD     1797      1.044   0.1112   0.8394    1.298       0.3852       0.7001
   1             rs7524171    3279324    A        ADD     1802      0.917   0.1388   0.6987    1.204      -0.6245       0.5323
   1         exm-rs6658356    3280253    A        ADD     1799      1.033   0.2442   0.6401    1.667       0.1328       0.8943
   1             rs4648487    3285304    T        ADD     1790     0.8984    0.129   0.6977    1.157        -0.83       0.4066
   1            rs17399998    3305016    T        ADD     1802     0.9255   0.2099   0.6134    1.396      -0.3689       0.7122
   1             rs2493278    3307746    A        ADD     1800     0.9188   0.1208   0.7252    1.164       -0.701       0.4833
   1              rs871822    3312914    T        ADD     1801     0.8515   0.1103    0.686    1.057       -1.457       0.1451
   1             rs6424074    3317780    G        ADD     1802     0.9382   0.1827   0.6558    1.342      -0.3491        0.727
   1            rs11578011    3318532    T        ADD     1801     0.9254   0.1154   0.7381     1.16      -0.6725       0.5013
   1             rs2483225    3325037    C        ADD     1789     0.8624    0.109   0.6966    1.068       -1.359       0.1741
   1               exm6576    3328659    T        ADD     1801      0.976   0.2419   0.6075    1.568      -0.1003       0.9201
   1             rs2244013    3342530    A        ADD     1801      1.048   0.1279   0.8153    1.346       0.3632       0.7165
   1          psy_rs870171    3342804    T        ADD     1802     0.9489   0.1217   0.7475    1.205       -0.431       0.6665
   1             rs2493272    3349513    G        ADD     1800      1.104   0.1143   0.8823    1.381       0.8638       0.3877
   1             rs1537406    3352227    A        ADD     1797     0.9868    0.114   0.7893    1.234      -0.1167       0.9071
   1             rs2487670    3368143    T        ADD     1798      1.093   0.1172   0.8684    1.375       0.7559       0.4497
   1             rs2487680    3377442    G        ADD     1801      1.035   0.1214    0.816    1.314       0.2854       0.7753
   1            rs12124163    3393037    G        ADD     1798      1.052   0.1164   0.8376    1.322       0.4378       0.6615
   1               exm6847    3410410    T        ADD     1786     0.8523   0.2198   0.5541    1.311       -0.727       0.4672
   1              rs947344    3423467    T        ADD     1796      1.008   0.1388   0.7677    1.323      0.05611       0.9553
   1            rs10797400    3450637    A        ADD     1798      1.013   0.1338   0.7792    1.317        0.096       0.9235
   1            rs12119711    3451005    T        ADD     1802     0.9799   0.1271   0.7639    1.257      -0.1597       0.8731
   1             rs2821060    3477902    A        ADD     1797     0.7934   0.1302   0.6146    1.024       -1.777      0.07554
   1               exm7145    3496479    T        ADD     1794      1.259   0.1575    0.925    1.715        1.465        0.143
   1            rs10909974    3499067    T        ADD     1797      1.241   0.1219    0.977    1.576        1.769      0.07688
   1             rs4648527    3507861    G        ADD     1796      1.291   0.1561   0.9504    1.753        1.634       0.1022
   1               exm7149    3511934    G        ADD     1797      1.088   0.1336   0.8374    1.414       0.6316       0.5276
   1             rs4364818    3538501    T        ADD     1798      1.034   0.1085   0.8363    1.279       0.3116       0.7554
   1            rs10909990    3539481    A        ADD     1802     0.8959   0.1163   0.7132    1.125      -0.9449       0.3447
   1            rs12757620    3540024    G        ADD     1800      1.043   0.1127   0.8363    1.301       0.3741       0.7083
   1             rs1128474    3545612    G        ADD     1794     0.9777    0.148   0.7315    1.307      -0.1522        0.879
   1            rs10910003    3575929    A        ADD     1801      1.214   0.1329   0.9358    1.576        1.461       0.1441
   1             rs2224718    3576060    A        ADD     1802     0.9181   0.1149    0.733     1.15      -0.7432       0.4573
   1             rs3765695    3587377    A        ADD     1801      1.443   0.1533    1.068    1.948         2.39      0.01685
   1             rs3765716    3601940    A        ADD     1798      1.107   0.1197   0.8752    1.399       0.8469        0.397
   1             rs3765731    3611892    A        ADD     1787     0.8929   0.1578   0.6553    1.217      -0.7175       0.4731
   1             rs3765736    3616601    T        ADD     1801      1.069   0.1229   0.8402     1.36       0.5432        0.587
   1             rs6424089    3628663    G        ADD     1802     0.8538   0.1138   0.6831    1.067       -1.389       0.1648
   1             rs3753211    3632608    C        ADD     1793     0.9138   0.1778   0.6449    1.295      -0.5071       0.6121
   1             rs3819967    3633380    T        ADD     1790     0.8532   0.1386   0.6502     1.12       -1.146        0.252
   1             rs1885865    3646291    C        ADD     1798       1.22   0.1157   0.9727    1.531        1.721      0.08528
   1             rs4648553    3648879    A        ADD     1797     0.8738    0.113   0.7003     1.09       -1.194       0.2326
   1               exm7551    3677933    C        ADD     1802     0.8324     0.11   0.6709    1.033       -1.667      0.09544
   1             rs1181874    3682070    G        ADD     1801      1.158   0.1105   0.9327    1.438         1.33       0.1836
   1             rs1175549    3691727    G        ADD     1801     0.7455   0.1934   0.5103    1.089       -1.518       0.1289
   1            rs12728911    3709412    C        ADD     1802     0.6594   0.2141   0.4334    1.003       -1.945      0.05182
   1             rs6662706    3732596    T        ADD     1802     0.8146   0.1373   0.6224    1.066       -1.493       0.1354
   1            rs12759497    3742257    T        ADD     1802     0.8138   0.2522   0.4964    1.334      -0.8166       0.4141
   1             rs6663840    3743319    A        ADD     1799     0.9881   0.1127   0.7923    1.232      -0.1063       0.9153
   1               exm7791    3745924    A        ADD     1801      1.055   0.1229   0.8289    1.342       0.4329       0.6651
   1             rs2275831    3745924    T        ADD     1802      1.055   0.1229   0.8289    1.342       0.4326       0.6653
   1             rs6424058    3747580    T        ADD     1789       1.12   0.1119   0.8992    1.394         1.01       0.3125
   1            rs12744607    3757749    A        ADD     1802     0.8452   0.1719   0.6035    1.184      -0.9788       0.3277
   1             rs4648426    3773089    C        ADD     1790     0.8753   0.1403   0.6648    1.152      -0.9493       0.3424
   1            rs12756705    3789852    T        ADD     1802     0.8505   0.1684   0.6114    1.183      -0.9614       0.3364
   1             rs4074709    3796948    T        ADD     1802     0.8776   0.1634    0.637    1.209      -0.7993       0.4241
   1             rs7367066    3803755    T        ADD     1801     0.9885   0.1102   0.7965    1.227      -0.1047       0.9166
   1             rs7530189    3805098    T        ADD     1802      1.396    0.195   0.9528    2.046        1.712      0.08694
   1               exm8036    3807450    A        ADD     1801     0.9807   0.1531   0.7265    1.324       -0.127        0.899
   1            rs10909830    3822703    T        ADD     1800      1.288   0.1481   0.9633    1.721        1.707      0.08775
   1            kgp9113347    3823395    T        ADD     1800     0.8979   0.1732   0.6395    1.261      -0.6217       0.5341
   1            rs35383955    3825525    T        ADD     1801     0.8681   0.1518   0.6447    1.169      -0.9316       0.3515
   1         psy_rs7538691    4002498    C        ADD     1800      1.057   0.1164   0.8413    1.328       0.4752       0.6346
   1             rs7524279    4005693    A        ADD     1799     0.8915   0.1255    0.697     1.14      -0.9152       0.3601
   1             rs7548668    4006060    C        ADD     1802     0.9592   0.1179   0.7613    1.208      -0.3538       0.7235
   1            rs10799181    4009071    C        ADD     1796     0.7693   0.1407   0.5838    1.014       -1.864      0.06233
   1         psy_rs4654479    4009694    A        ADD     1800      0.762    0.145   0.5735    1.012       -1.875      0.06086
   1         psy_rs4654480    4009793    T        ADD     1801     0.7987   0.1384   0.6089    1.048       -1.624       0.1044
   1             rs7522140    4017137    C        ADD     1794     0.7917   0.1318   0.6115    1.025       -1.772      0.07634
   1            rs12031275    4026068    G        ADD     1791     0.9418   0.1153   0.7513    1.181      -0.5198       0.6032
   1            rs12031557    4034097    G        ADD     1801     0.9273   0.1138   0.7419    1.159      -0.6633       0.5071
   1            rs10799224    4035129    G        ADD     1798     0.9575   0.2022   0.6442    1.423      -0.2145       0.8301
   1            exm2268644    4037665    T        ADD     1802     0.9672    0.117   0.7691    1.216      -0.2849       0.7757
   1            rs11587331    4039896    C        ADD     1802     0.9746   0.1164   0.7758    1.224      -0.2213       0.8249
   1        psy_rs75739811    4060196    T        ADD     1796      1.172   0.1342   0.9009    1.525        1.182       0.2371
   1             rs6672877    4061370    T        ADD     1796     0.8848   0.1183   0.7018    1.116       -1.035       0.3007
   1             rs4128222    4066781    T        ADD     1801      1.108   0.1461   0.8324    1.476       0.7043       0.4812
   1             rs6675979    4068052    A        ADD     1802      1.194   0.1209   0.9425    1.514         1.47       0.1416
   1             rs4129100    4078448    A        ADD     1802      1.149   0.1319   0.8872    1.488        1.053       0.2925
   1            rs10915659    4092949    A        ADD     1802     0.9003    0.181   0.6314    1.284      -0.5799        0.562
   1            rs12036953    4104757    G        ADD     1802      1.134   0.1996   0.7666    1.676       0.6281       0.5299
   1             rs7524800    4121584    A        ADD     1798       1.07   0.1108   0.8611    1.329       0.6106       0.5415
   1            rs10915428    4158955    G        ADD     1800     0.7365   0.1211   0.5809   0.9338       -2.526      0.01155
   1            rs12077262    4170048    T        ADD     1802     0.7232   0.1767   0.5115    1.022       -1.835      0.06658
   1             rs7548756    4170249    C        ADD     1801     0.9795    0.114   0.7833    1.225      -0.1819       0.8556
   1            rs10915434    4174116    C        ADD     1802     0.7656   0.1716   0.5469    1.072       -1.557       0.1195
   1            rs12040805    4180842    T        ADD     1796      1.036   0.1158   0.8254    1.299       0.3022       0.7625
   1             rs6426389    4186309    C        ADD     1801      1.022   0.1474   0.7654    1.364       0.1453       0.8845
   1            rs10915445    4197642    G        ADD     1802     0.8637   0.1209   0.6814    1.095       -1.212       0.2256
   1            rs16840838    4201349    A        ADD     1797      0.819   0.2199   0.5322     1.26      -0.9078        0.364
   1             rs7542208    4202818    A        ADD     1802     0.9379   0.1519   0.6964    1.263      -0.4219       0.6731
   1             rs9426471    4206210    C        ADD     1802     0.9095    0.136   0.6966    1.187      -0.6977       0.4853
   1             rs6683453    4210402    A        ADD     1794     0.8033   0.1218   0.6327     1.02       -1.798      0.07224
   1            rs16840866    4212493    A        ADD     1802     0.8807   0.2174   0.5752    1.349      -0.5844       0.5589
   1             rs9988443    4216165    A        ADD     1801     0.8682   0.1309   0.6717    1.122        -1.08       0.2802
   1            rs12123330    4227464    T        ADD     1801      1.121   0.2024   0.7542    1.667        0.566       0.5714
   1            rs12743431    4234792    G        ADD     1802     0.8621   0.1454   0.6483    1.147        -1.02       0.3078
   1             rs4233264    4240178    T        ADD     1802     0.9191   0.1968    0.625    1.352      -0.4284       0.6683
   1             rs6687268    4263677    T        ADD     1797     0.7758   0.2079   0.5161    1.166       -1.221        0.222
   1             rs4654512    4263997    G        ADD     1800      1.084   0.1158   0.8638     1.36       0.6952       0.4869
   1            rs12022636    4271526    A        ADD     1801     0.8363   0.1285   0.6501    1.076       -1.391       0.1643
   1             rs7553814    4271915    A        ADD     1801     0.8538   0.1195   0.6755    1.079       -1.322       0.1861
   1            rs11579829    4282786    T        ADD     1799     0.9052   0.1278   0.7046    1.163      -0.7791       0.4359
   1              rs903540    4284659    A        ADD     1801     0.9049   0.1273    0.705    1.161      -0.7852       0.4323
   1            rs10799218    4289899    T        ADD     1802     0.7561   0.1404   0.5742   0.9956       -1.991      0.04644
   1             rs6679489    4309953    G        ADD     1790      1.144    0.127   0.8921    1.468        1.062       0.2884
   1          exm-rs966321    4315204    C        ADD     1791      1.325   0.1159    1.056    1.663        2.429      0.01516
   1             rs2101576    4327635    G        ADD     1802      1.336   0.1155    1.066    1.676        2.509      0.01209
   1            rs12087250    4328074    T        ADD     1796      1.458    0.152    1.082    1.963        2.478       0.0132
   1            rs10915494    4328476    T        ADD     1794      1.338    0.151   0.9956    1.799        1.931      0.05348
   1              rs903541    4335893    A        ADD     1801      1.182   0.1235   0.9277    1.505        1.352       0.1762
   1             rs1390136    4341843    T        ADD     1793       1.21   0.1407   0.9183    1.594        1.354       0.1756
   1             rs2029490    4355593    T        ADD     1800      1.236   0.1249   0.9676    1.579        1.696      0.08988
   1          psy_rs513096    4361535    G        ADD     1789      1.254   0.1272   0.9774    1.609         1.78      0.07503
   1            exm2251770    4363735    A        ADD     1802       1.08   0.1145   0.8633    1.352       0.6759       0.4991
   1              rs693734    4364226    G        ADD     1802      1.046   0.1174   0.8312    1.317       0.3849       0.7003
   1              rs351619    4368819    G        ADD     1801     0.6916   0.1117   0.5555   0.8609         -3.3    0.0009657
   1              rs351615    4370385    G        ADD     1801     0.8559   0.1266   0.6679    1.097       -1.229       0.2189
   1            rs10915509    4375859    C        ADD     1802     0.6083   0.1639   0.4412   0.8387       -3.033     0.002418
   1            rs12408012    4379687    G        ADD     1795      1.451   0.1136    1.162    1.813         3.28     0.001038
   1         psy_rs1874269    4380195    T        ADD     1802       0.91   0.1229   0.7153    1.158      -0.7672        0.443
   1         psy_rs2411741    4380344    C        ADD     1794     0.7413   0.1659   0.5355    1.026       -1.804      0.07123
   1              rs641473    4388885    G        ADD     1796      1.239    0.112    0.995    1.543        1.915      0.05545
   1              rs625079    4390289    G        ADD     1802      1.216   0.1157   0.9696    1.526        1.693      0.09042
   1              rs685494    4397703    A        ADD     1801      1.295   0.1414   0.9816    1.709        1.828       0.0675
   1            rs10799228    4405998    A        ADD     1801      1.449   0.1637    1.052    1.998        2.267      0.02339
   1              rs600933    4409496    C        ADD     1800      1.246   0.1169   0.9907    1.566         1.88      0.06015
   1              rs528291    4414045    C        ADD     1801       1.09   0.1372   0.8333    1.427       0.6302       0.5286
   1             rs1531328    4418164    T        ADD     1801        1.2   0.1233   0.9427    1.529        1.481       0.1385
   1              rs349393    4419820    G        ADD     1802     0.9531   0.1174   0.7572      1.2      -0.4097       0.6821
   1               rs75411    4425414    A        ADD     1790      1.061   0.2214   0.6875    1.638       0.2678       0.7889
   1             rs1845635    4441089    C        ADD     1802      1.251   0.1258   0.9777    1.601        1.781      0.07498
   1              rs349413    4444706    C        ADD     1802     0.9302     0.12   0.7352    1.177      -0.6033       0.5463
   1             rs7418714    4446996    G        ADD     1802      1.268   0.1159     1.01    1.591        2.049       0.0405
   1             rs7521665    4456277    A        ADD     1802      1.205   0.1235   0.9457    1.535        1.508       0.1315
   1              rs349400    4462460    T        ADD     1802     0.8386   0.1151   0.6693    1.051       -1.529       0.1263
   1              rs349401    4463585    G        ADD     1802      1.154    0.116   0.9192    1.448        1.234       0.2173
   1             rs4654432    4481215    T        ADD     1802     0.8049   0.1518   0.5978    1.084        -1.43       0.1528
   1            rs12029910    4488779    G        ADD     1801      1.067   0.1291   0.8284    1.374       0.5018       0.6158
   1             rs6658372    4488979    G        ADD     1792      1.107   0.1189    0.877    1.398       0.8564       0.3918
   1             rs6678792    4489398    C        ADD     1802     0.9313   0.1397   0.7083    1.225      -0.5097       0.6102
   1            rs10915535    4491460    T        ADD     1800     0.9585   0.1134   0.7674    1.197      -0.3739       0.7085
   1             rs1556691    4493215    T        ADD     1800      1.128   0.1974   0.7661    1.661       0.6101       0.5418
   1             rs1762814    4496256    A        ADD     1792     0.9789   0.1111   0.7874    1.217       -0.192       0.8477
   1            rs12731060    4500436    T        ADD     1790      1.014    0.111   0.8161    1.261       0.1286       0.8977
   1              rs780574    4502198    A        ADD     1802     0.9997   0.2105   0.6618     1.51    -0.001639       0.9987
   1              rs780593    4507743    C        ADD     1795      1.059   0.2583    0.638    1.756       0.2203       0.8256
   1            rs12143782    4534350    T        ADD     1798      1.128   0.1459   0.8474    1.501       0.8251       0.4093
   1            exm2260335    4541390    C        ADD     1802     0.7429   0.2372   0.4667    1.183       -1.253       0.2102
   1              rs705689    4549307    G        ADD     1801      1.149   0.1777   0.8115    1.628       0.7841        0.433
   1              rs705690    4549380    G        ADD     1793     0.9437   0.1696   0.6769    1.316      -0.3416       0.7326
   1             rs1878052    4552802    A        ADD     1796     0.9873   0.1141   0.7894    1.235      -0.1123       0.9106
   1              rs609506    4558933    T        ADD     1798     0.8013   0.1885   0.5538    1.159       -1.176       0.2398
   1              rs582598    4561962    A        ADD     1802       1.04   0.2026   0.6992    1.547        0.194       0.8462
   1             rs4654441    4566515    G        ADD     1801      1.075   0.1134   0.8611    1.343       0.6411       0.5214
   1             rs1018306    4567165    G        ADD     1802     0.8703    0.147   0.6524    1.161      -0.9454       0.3444
   1              rs780568    4569834    T        ADD     1802      1.035   0.2459   0.6389    1.675       0.1381       0.8901
   1            rs12035830    4579733    A        ADD     1801     0.9806    0.114   0.7842    1.226      -0.1718       0.8636
   1              rs518456    4582089    T        ADD     1801      1.059   0.1124   0.8493     1.32       0.5071       0.6121
   1              rs241240    4586306    C        ADD     1796     0.9745   0.1387   0.7426    1.279      -0.1863       0.8522
   1              rs241239    4587177    G        ADD     1802     0.9147   0.1874   0.6335    1.321      -0.4755       0.6345
   1              rs592726    4599243    G        ADD     1794      1.039   0.1128   0.8327    1.296       0.3365       0.7365
   1          exm-rs241257    4614822    A        ADD     1801     0.9775    0.125   0.7651    1.249      -0.1823       0.8554
   1             rs4654556    4615331    C        ADD     1801     0.9884   0.1139   0.7906    1.236      -0.1023       0.9185
   1             rs6685798    4618251    A        ADD     1802     0.9808   0.1516   0.7286     1.32      -0.1278       0.8983
   1              rs241264    4619038    G        ADD     1801      1.055   0.1237   0.8277    1.344       0.4309       0.6665
   1            rs12120353    4620996    A        ADD     1801      0.995   0.1587   0.7289    1.358      -0.0318       0.9746
   1              rs241277    4629186    C        ADD     1788     0.9435   0.1331   0.7269    1.225      -0.4372        0.662
   1              rs241278    4629408    C        ADD     1801     0.9614   0.1424   0.7273    1.271      -0.2762       0.7824
   1             rs1157688    4636767    G        ADD     1801     0.9515   0.1198   0.7524    1.203      -0.4146       0.6784
   1             rs1024139    4640902    G        ADD     1801      1.338   0.1645   0.9693    1.847         1.77       0.0767
   1              rs619364    4646379    G        ADD     1802       1.05    0.115    0.838    1.316       0.4242       0.6714
   1              rs644647    4647469    C        ADD     1797      1.076   0.1414   0.8155     1.42       0.5183       0.6043
   1             rs1849943    4649316    A        ADD     1801      1.042   0.2348   0.6576     1.65       0.1745       0.8615
   1              rs537761    4662408    G        ADD     1802      1.035   0.1144   0.8275    1.296       0.3047       0.7606
   1             rs4654569    4675555    A        ADD     1792     0.9399   0.2098    0.623    1.418      -0.2955       0.7676
   1             rs4654574    4679731    C        ADD     1802      1.107   0.2331   0.7012    1.748       0.4367       0.6623
   1            rs12029673    4684090    G        ADD     1793       1.05   0.2032   0.7049    1.564       0.2394       0.8108
   1             rs1107467    4685222    G        ADD     1792     0.8877   0.1266   0.6926    1.138      -0.9412       0.3466
   1              rs875807    4685672    T        ADD     1800     0.8726   0.1389   0.6646    1.146      -0.9813       0.3265
   1            rs12122754    4698559    T        ADD     1800     0.9223   0.1837   0.6434    1.322      -0.4405       0.6596
   1            rs10915575    4701258    C        ADD     1802      1.111   0.1307     0.86    1.435       0.8061       0.4202
   1            rs12408160    4723046    T        ADD     1786      1.285   0.1271    1.002    1.649        1.975       0.0483
   1            rs12083131    4723818    A        ADD     1802      1.075   0.1987    0.728    1.586       0.3621       0.7173
   1            rs17421247    4724957    T        ADD     1802     0.9364    0.185   0.6516    1.346      -0.3555       0.7222
   1            rs11588149    4725496    T        ADD     1802     0.8003   0.1188   0.6341     1.01       -1.875      0.06076
   1             rs7517857    4725585    A        ADD     1791      1.224   0.1155   0.9763    1.535        1.752       0.0798
   1            rs12567266    4726454    T        ADD     1801      1.076   0.1451   0.8094     1.43       0.5029       0.6151
   1            rs16839422    4730964    G        ADD     1801     0.9775   0.1873   0.6771    1.411      -0.1217       0.9031
   1            rs10799256    4731689    T        ADD     1795      1.133   0.1146   0.9048    1.418        1.087        0.277
   1             rs2071990    4738058    T        ADD     1800      1.124    0.159   0.8227    1.534       0.7328       0.4637
   1             rs2071995    4738678    T        ADD     1802      1.121   0.1361   0.8589    1.464       0.8418       0.3999
   1              rs763238    4743704    T        ADD     1802      1.106   0.1744   0.7856    1.556       0.5766       0.5642
   1             rs6688423    4768540    T        ADD     1799     0.9477   0.1189   0.7507    1.197      -0.4512       0.6518
   1               exm8127    4772717    A        ADD     1801     0.8272   0.1348   0.6352    1.077       -1.408       0.1591
   1             rs3820252    4784556    T        ADD     1800      1.036   0.2668   0.6141    1.748       0.1324       0.8947
   1              rs368808    4806381    A        ADD     1801     0.9591    0.116   0.7641    1.204      -0.3603       0.7186
   1              rs523141    4819667    C        ADD     1802      0.967   0.1227   0.7604     1.23      -0.2733       0.7846
   1            rs12119789    4823492    G        ADD     1801     0.8896   0.1112   0.7154    1.106       -1.053       0.2924
   1            rs12066439    4824311    C        ADD     1802     0.9262   0.1113   0.7446    1.152      -0.6885       0.4911
   1              rs426095    4828063    T        ADD     1800     0.8058   0.1571   0.5922    1.096       -1.375       0.1692
   1             rs9426483    4830900    T        ADD     1796     0.8935   0.1809   0.6268    1.274      -0.6224       0.5337
   1              rs423285    4831076    G        ADD     1802     0.9098   0.1253   0.7116    1.163      -0.7545       0.4506
   1              rs399377    4835375    T        ADD     1802     0.9935   0.1245   0.7785    1.268     -0.05207       0.9585
   1             rs4654607    4861160    C        ADD     1800     0.8892   0.1151   0.7095    1.114        -1.02       0.3077
   1              rs760817    4863913    T        ADD     1802      1.033   0.2009    0.697    1.532       0.1633       0.8703
   1             rs2181699    4888012    C        ADD     1801      0.978    0.122     0.77    1.242      -0.1821       0.8555
   1            rs10915626    4906783    A        ADD     1796     0.9144   0.1407   0.6941    1.205      -0.6359       0.5248
   1             rs6683849    4908901    G        ADD     1802     0.9382    0.135   0.7201    1.222      -0.4728       0.6364
   1             rs7549868    4912726    G        ADD     1802     0.9147   0.1565   0.6731    1.243      -0.5695        0.569
   1             rs6426440    4914910    A        ADD     1793     0.9356    0.109   0.7557    1.159      -0.6102       0.5417
   1            rs10915645    4928187    T        ADD     1802     0.9774   0.1279   0.7606    1.256      -0.1789        0.858
   1              rs753447    4939101    T        ADD     1781      1.184   0.1787   0.8344    1.681       0.9469       0.3437
   1             rs7543026    4944842    A        ADD     1802     0.8613   0.1672   0.6207    1.195       -0.893       0.3718
   1             rs6664880    4952788    G        ADD     1802     0.8159   0.1627   0.5931    1.122       -1.251       0.2111
   1            exm2268645    4955862    T        ADD     1801      1.018   0.1333   0.7844    1.323       0.1375       0.8906
   1             rs6678459    4968528    C        ADD     1800      1.004   0.1217   0.7909    1.275      0.03263        0.974
   1            rs12034557    4971507    T        ADD     1802     0.9384   0.2528   0.5717     1.54      -0.2515       0.8015
   1            rs11805753    4973107    T        ADD     1800     0.8801   0.1793   0.6193    1.251      -0.7124       0.4762
   1            rs10915668    4973301    T        ADD     1798      0.872   0.1405   0.6621    1.148      -0.9748       0.3297
   1            rs12035499    4980692    A        ADD     1802     0.7639   0.2514   0.4667     1.25       -1.071       0.2841
   1              rs942245    4981503    C        ADD     1802     0.8457   0.1308   0.6545    1.093       -1.281       0.2001
   1             rs6666453    4987424    G        ADD     1801     0.7718   0.1638   0.5598    1.064       -1.582       0.1137
   1             rs2898853    4992204    C        ADD     1802      1.018   0.1282    0.792    1.309        0.142       0.8871
   1             rs9286971    5003504    A        ADD     1800      1.198   0.1421   0.9066    1.583         1.27       0.2042
   1             rs6656223    5015844    G        ADD     1802     0.8897   0.1311   0.6881     1.15       -0.892       0.3724
   1            rs10799145    5021200    T        ADD     1800     0.8486   0.1224   0.6676    1.079       -1.342       0.1796
   1            rs12754637    5023321    A        ADD     1789     0.8754    0.126   0.6838    1.121       -1.056       0.2909
   1             rs6702660    5023430    A        ADD     1802     0.8125   0.1569   0.5975    1.105       -1.323       0.1857
   1             rs7535462    5033661    A        ADD     1802      1.109    0.175   0.7872    1.563       0.5927       0.5534
   1            rs12757902    5036234    A        ADD     1800      1.108   0.2391   0.6936    1.771       0.4299       0.6673
   1             rs7365286    5047163    C        ADD     1797      0.994    0.112   0.7981    1.238     -0.05399       0.9569
   1             rs6683624    5051710    T        ADD     1790     0.8837   0.1483   0.6607    1.182      -0.8339       0.4044
   1            rs10158288    5061519    C        ADD     1801     0.9398   0.1133   0.7526    1.173      -0.5481       0.5836
   1            rs10915310    5068210    G        ADD     1802      1.069   0.1337   0.8229     1.39       0.5024       0.6154
   1             rs1870516    5072295    T        ADD     1801     0.8123   0.1387    0.619    1.066       -1.499       0.1339
   1             rs9286975    5073092    A        ADD     1795      1.022   0.1202   0.8079    1.294       0.1851       0.8532
   1            rs10799152    5073658    C        ADD     1802      1.409    0.187   0.9767    2.033        1.834      0.06665
   1             rs1459765    5088062    A        ADD     1799      1.069   0.1134   0.8561    1.335       0.5896       0.5554
   1             rs6693990    5094435    A        ADD     1801     0.8799   0.1276   0.6852     1.13       -1.003       0.3158
   1            rs10915324    5103621    G        ADD     1802     0.8765   0.2193   0.5702    1.347      -0.6012       0.5477
   1            rs10915329    5114102    T        ADD     1801      1.199   0.1117   0.9635    1.493        1.627       0.1036
   1             rs1563792    5124859    C        ADD     1789      0.942   0.1242   0.7384    1.202      -0.4811       0.6305
   1             rs6603832    5127543    A        ADD     1798     0.8525   0.1136   0.6824    1.065       -1.405         0.16
   1            rs11590026    5140226    A        ADD     1802     0.8952   0.1588   0.6557    1.222      -0.6968        0.486
   1             rs3128687    5141293    G        ADD     1799      1.164   0.1176   0.9247    1.466        1.294       0.1957
   1            rs10915341    5142552    G        ADD     1802      1.322   0.1273     1.03    1.697        2.196      0.02811
   1             rs6680801    5145066    A        ADD     1802     0.9285   0.1226   0.7301    1.181      -0.6045       0.5455
   1             rs2242157    5160662    A        ADD     1798      1.197    0.112   0.9613    1.491        1.607        0.108
   1            rs10733013    5168663    T        ADD     1800     0.8783   0.1115   0.7059    1.093       -1.163       0.2447
   1         exm-rs7513590    5170712    G        ADD     1800      1.019    0.133   0.7852    1.323       0.1426       0.8866
   1             rs2611424    5174078    A        ADD     1802      1.239   0.1536   0.9168    1.674        1.395        0.163
   1             rs6671889    5192703    A        ADD     1801     0.8974   0.1124     0.72    1.118      -0.9638       0.3351
   1            rs10492925    5195371    C        ADD     1795     0.8879   0.1163    0.707    1.115       -1.022       0.3068
   1            rs10799173    5197977    C        ADD     1801       1.27   0.1542   0.9386    1.718        1.549       0.1213
   1            rs12121369    5210124    A        ADD     1801      1.152   0.1445   0.8682    1.529       0.9817       0.3262
   1            rs12027352    5211338    C        ADD     1802       1.13   0.1148   0.9021    1.415        1.063        0.288
   1            rs16840071    5229311    A        ADD     1798     0.9554   0.1291   0.7418     1.23      -0.3534       0.7238
   1             rs7547229    5240211    T        ADD     1801      1.011   0.1252    0.791    1.292      0.08783         0.93
   1            rs12043691    5248448    T        ADD     1799     0.9215   0.1262   0.7195     1.18      -0.6479       0.5171
   1             rs2722781    5257229    T        ADD     1799     0.8512   0.1399   0.6471     1.12       -1.152       0.2495
   1             rs7528871    5259095    A        ADD     1798        1.2   0.1266   0.9363    1.538         1.44       0.1499
   1             rs6603821    5267850    G        ADD     1802      1.109    0.126   0.8664     1.42       0.8214       0.4114
   1            rs12140099    5270277    G        ADD     1802      1.155   0.1211   0.9112    1.465        1.192       0.2333
   1             rs7546667    5282817    A        ADD     1790      1.142   0.1204   0.9022    1.446        1.106       0.2689
   1              rs938962    5283942    A        ADD     1802      1.061   0.1171   0.8434    1.335       0.5058        0.613
   1             rs4259664    5287108    G        ADD     1801     0.7963   0.1144   0.6364   0.9964       -1.991      0.04644
   1              rs677735    5295176    A        ADD     1780      0.845   0.1233   0.6636    1.076       -1.366       0.1718
   1             rs2353169    5296844    C        ADD     1802      1.189   0.1287   0.9242     1.53        1.347       0.1779
   1              rs586165    5297887    A        ADD     1800     0.8504    0.119   0.6735    1.074       -1.362       0.1731
   1              rs521430    5307076    A        ADD     1802      1.008   0.1177   0.8005     1.27      0.06891       0.9451
   1             rs7534404    5309255    A        ADD     1802      1.099   0.1213   0.8662    1.393       0.7751       0.4383
   1            rs12135834    5309667    T        ADD     1802      1.153   0.1259   0.9008    1.475         1.13       0.2585
   1             rs6703948    5313445    A        ADD     1795       1.28   0.1373   0.9776    1.675        1.795      0.07267
   1              rs630153    5321139    A        ADD     1801      1.055   0.1497    0.787    1.415       0.3597       0.7191
   1              rs499416    5324231    C        ADD     1802     0.9108    0.111   0.7326    1.132      -0.8419       0.3998
   1              rs536995    5326050    T        ADD     1799      1.071   0.1291    0.832     1.38       0.5351       0.5926
   1              rs579467    5329865    C        ADD     1802     0.9247   0.1119   0.7426    1.151      -0.7001       0.4839
   1              rs584938    5334079    G        ADD     1791     0.9072    0.144   0.6841    1.203      -0.6768       0.4985
   1             rs4847576    5335599    G        ADD     1802       1.05   0.1214   0.8275    1.332       0.4005       0.6888
   1            rs17423547    5341464    C        ADD     1802      1.124   0.1354   0.8618    1.465       0.8621       0.3887
   1            rs12141954    5342295    G        ADD     1802      1.006   0.1322   0.7765    1.304      0.04595       0.9633
   1              rs557477    5346474    T        ADD     1799      1.087    0.113   0.8709    1.356       0.7367       0.4613
   1            exm2252114    5347155    T        ADD     1802      1.022   0.1268    0.797     1.31       0.1711       0.8642
   1              rs665471    5347457    T        ADD     1800     0.8839   0.1114   0.7105      1.1       -1.107       0.2682
   1            rs10799191    5356607    A        ADD     1785      1.109   0.1119   0.8905    1.381       0.9231       0.3559
   1            rs12040942    5371159    A        ADD     1800     0.8134    0.113   0.6517    1.015       -1.827      0.06767
   1             rs5026665    5374940    G        ADD     1802     0.8436   0.1144   0.6742    1.056       -1.486       0.1373
   1             rs4847569    5379624    A        ADD     1800     0.7913   0.1125   0.6347   0.9865        -2.08      0.03749
   1             rs2148211    5401364    C        ADD     1801      0.844    0.111    0.679    1.049       -1.528       0.1264
   1             rs4129058    5410542    G        ADD     1795     0.9305   0.1129   0.7457    1.161      -0.6375       0.5238
   1            rs11576458    5475581    T        ADD     1801      1.105   0.1149   0.8825    1.384       0.8718       0.3833
   1             rs6603835    5475663    C        ADD     1802     0.9981   0.1199   0.7891    1.262     -0.01594       0.9873
   1             rs3922826    5485177    G        ADD     1802     0.7655   0.1458   0.5752    1.019       -1.832      0.06688
   1            rs10907211    5492043    A        ADD     1801     0.9475   0.1503   0.7058    1.272      -0.3586       0.7199
   1            rs11260694    5514194    T        ADD     1801     0.9502   0.1349   0.7294    1.238       -0.379       0.7047
   1             rs7414322    5533601    T        ADD     1799      1.298   0.1678    0.934    1.803        1.553       0.1205
   1            rs12045091    5547562    C        ADD     1784     0.9324   0.1276    0.726    1.197      -0.5487       0.5832
   1            rs11260698    5549525    T        ADD     1800     0.8548   0.1121   0.6861    1.065         -1.4       0.1616
   1             rs2071959    5556067    A        ADD     1802      0.938   0.1198   0.7417    1.186      -0.5345        0.593
   1             rs9659669    5563399    G        ADD     1796     0.8555   0.1152   0.6827    1.072       -1.355       0.1755
   1             rs9660967    5581798    T        ADD     1795     0.9121   0.1479   0.6825    1.219      -0.6223       0.5337
   1             rs7515958    5603850    G        ADD     1800      1.014   0.1142   0.8104    1.268       0.1188       0.9055
   1             rs1935762    5616830    C        ADD     1802      1.012   0.1821   0.7085    1.446      0.06718       0.9464
   1             rs9439613    5623965    T        ADD     1798     0.9983   0.1162    0.795    1.254      -0.0146       0.9884
   1              rs904525    5635724    G        ADD     1801      1.154   0.1164   0.9188     1.45        1.233       0.2177
   1             rs6603844    5641064    A        ADD     1800     0.9967   0.1168   0.7927    1.253     -0.02813       0.9776
   1             rs1695645    5643758    C        ADD     1802     0.9095   0.1555   0.6706    1.234      -0.6099       0.5419
   1            rs10907200    5646002    C        ADD     1802     0.8878   0.1161   0.7072    1.115       -1.025       0.3053
   1              rs707582    5671786    A        ADD     1802      1.075   0.1174   0.8541    1.353       0.6165       0.5376
   1              rs770718    5674434    T        ADD     1802     0.9125   0.1668    0.658    1.265      -0.5493       0.5828
   1             rs9439603    5679441    G        ADD     1802          1   0.1148   0.7988    1.253     0.003613       0.9971
   1             rs9439587    5679808    A        ADD     1789     0.6621   0.1935   0.4532   0.9674       -2.131      0.03309
   1            rs10157819    5680572    G        ADD     1802     0.9996   0.1138   0.7997    1.249    -0.003521       0.9972
   1              rs945322    5684301    G        ADD     1802      1.264   0.1359   0.9686     1.65        1.725      0.08445
   1             rs4845793    5686915    A        ADD     1801      1.045   0.1592   0.7651    1.428       0.2782       0.7809
   1             rs6690868    5701323    C        ADD     1795      1.017   0.1238    0.798    1.297       0.1374       0.8907
   1            rs17028491    5703552    A        ADD     1802      1.022   0.1786   0.7204    1.451       0.1238       0.9015
   1              rs971816    5707091    T        ADD     1797     0.8337    0.111   0.6707    1.036       -1.638       0.1015
   1              rs707589    5711647    G        ADD     1802      1.037   0.1086   0.8384    1.284       0.3379       0.7354
   1              rs707590    5712831    T        ADD     1801      0.959   0.1138   0.7673    1.199      -0.3675       0.7132
   1            exm2252278    5717388    C        ADD     1794      1.031   0.1088   0.8328    1.276       0.2791       0.7802
   1              rs770721    5722405    T        ADD     1799      1.171   0.1148   0.9347    1.466        1.372       0.1702
   1              rs707580    5724940    G        ADD     1802      1.068   0.1132   0.8558    1.334       0.5836       0.5595
   1              rs770702    5744921    G        ADD     1800     0.8848   0.1136   0.7082    1.106       -1.077       0.2815
   1              rs770705    5747184    T        ADD     1801       1.12   0.1127   0.8983    1.397        1.009        0.313
   1             rs1414380    5774876    A        ADD     1792     0.8173   0.1212   0.6445    1.036       -1.665      0.09598
   1             rs2244632    5780697    T        ADD     1801      1.295   0.1179    1.028    1.632        2.195      0.02813
   1             rs2842258    5790498    C        ADD     1800      1.151   0.1212   0.9079     1.46        1.163       0.2448
   1             rs2649063    5799631    G        ADD     1799      1.117   0.1165   0.8888    1.403       0.9487       0.3428
   1            rs12076190    5829039    C        ADD     1802     0.7206   0.1561   0.5307   0.9784         -2.1      0.03574
   1             rs4129514    5831601    A        ADD     1802     0.8635    0.133   0.6653    1.121       -1.103       0.2698
   1             rs4845818    5861105    A        ADD     1802     0.7068   0.1548   0.5218   0.9574       -2.241      0.02499
   1             rs9308476    5880466    C        ADD     1802     0.7351   0.1848   0.5117    1.056       -1.665      0.09587
   1             rs1890191    5887140    G        ADD     1802     0.7706   0.1338   0.5928    1.002       -1.948       0.0514
   1             rs1698976    5900795    G        ADD     1801     0.8595   0.1214   0.6775     1.09       -1.247       0.2126
   1             rs1765719    5905929    C        ADD     1798     0.8732   0.1368   0.6679    1.142      -0.9916       0.3214
   1            rs11121600    5921042    A        ADD     1799      1.054   0.2156   0.6905    1.608       0.2426       0.8083
   1            rs12735231    5946443    A        ADD     1782     0.7724   0.2353    0.487    1.225       -1.098       0.2722
   1            rs12401883    5957601    T        ADD     1802      1.114   0.2579   0.6719    1.847       0.4181       0.6759
   1             rs2134551    5961870    C        ADD     1802     0.9345   0.1281   0.7271    1.201      -0.5289       0.5969
   1              rs962662    5978510    C        ADD     1798      0.914   0.1186   0.7245    1.153      -0.7586       0.4481
   1             rs7549324    5982044    G        ADD     1802     0.9444   0.1156    0.753    1.184      -0.4955       0.6202
   1             rs7535806    5983114    A        ADD     1801     0.8642   0.2171   0.5647    1.323       -0.672       0.5016
   1            rs11120934    6037603    G        ADD     1800     0.9438   0.1194   0.7469    1.193      -0.4847       0.6279
   1              rs806111    6053630    G        ADD     1802      0.957    0.119   0.7579    1.208      -0.3698       0.7115
   1              rs546526    6070870    A        ADD     1799      1.042   0.1108   0.8389    1.295       0.3738       0.7085
   1             rs1295107    6079392    C        ADD     1802     0.9882   0.1131   0.7917    1.233      -0.1053       0.9161
   1            rs11121065    6088364    A        ADD     1801      1.059   0.1483   0.7921    1.417       0.3888       0.6974
   1             rs1295094    6095199    T        ADD     1799     0.9991   0.1145   0.7983     1.25    -0.007937       0.9937
   1             rs3789553    6117171    C        ADD     1791      1.012   0.1253    0.792    1.294      0.09848       0.9216
   1             rs4908752    6125084    T        ADD     1800     0.9963   0.1252   0.7795    1.273      -0.0294       0.9765
   1        psy_rs11121183    6139169    T        ADD     1800      1.092   0.1168   0.8686    1.373       0.7542       0.4508
   1         psy_rs3747978    6145881    C        ADD     1785       1.08   0.1117   0.8677    1.344       0.6894       0.4905
   1            exm2264794    6153525    G        ADD     1802      1.007    0.121   0.7947    1.277      0.06094       0.9514
   1             rs3205229    6158562    A        ADD     1801     0.9395   0.1222   0.7395    1.194      -0.5107       0.6095
   1             rs3810993    6162583    C        ADD     1802     0.9359   0.1274   0.7291    1.201      -0.5204       0.6028
   1             rs2785581    6177898    A        ADD     1800      1.093    0.112   0.8774    1.361        0.793       0.4278
   1             rs2843495    6182321    C        ADD     1801     0.8096   0.1116   0.6505    1.008       -1.892       0.0585
   1             rs2843494    6183926    G        ADD     1789      1.114   0.1881   0.7706    1.611       0.5745       0.5656
   1             rs2250358    6196869    T        ADD     1799      1.123    0.112    0.902    1.399        1.039        0.299
   1            rs12067480    6205349    T        ADD     1802     0.8269   0.2562   0.5005    1.366      -0.7417       0.4583
   1             rs1883606    6207217    G        ADD     1801      1.172   0.1278    0.912    1.505        1.239       0.2153
   1             rs9434741    6217859    G        ADD     1784      1.102   0.1481   0.8242    1.473       0.6543       0.5129
   1              rs747393    6221975    C        ADD     1799      0.853   0.1168   0.6785    1.072       -1.362       0.1732
   1             rs4908863    6247066    T        ADD     1802     0.8797   0.1251   0.6884    1.124       -1.025       0.3055
   1             rs4908864    6263354    T        ADD     1799     0.8921   0.1141   0.7134    1.116           -1       0.3171
   1               exm8990    6278414    G        ADD     1801      1.045   0.1402   0.7941    1.376       0.3156       0.7523
   1             rs4908543    6317983    T        ADD     1799     0.9236   0.1477   0.6914    1.234      -0.5383       0.5904
   1             rs3789500    6352084    T        ADD     1799     0.9449   0.2428    0.587    1.521      -0.2336       0.8153
   1            rs17029372    6361437    T        ADD     1800     0.8261    0.182   0.5783     1.18        -1.05       0.2937
   1             rs4582826    6461530    C        ADD     1802     0.8296   0.2276    0.531    1.296      -0.8209       0.4117
   1            rs11485227    6474008    T        ADD     1801     0.8121   0.1976   0.5514    1.196       -1.053       0.2923
   1             rs2103673    6494399    A        ADD     1797     0.6694   0.2355   0.4219    1.062       -1.704      0.08837
   1         psy_rs3007421    6530189    A        ADD     1799     0.8216   0.2461   0.5072    1.331      -0.7987       0.4244
   1             rs2986739    6548056    G        ADD     1798     0.8268   0.1884   0.5715    1.196       -1.009       0.3128
   1            exm2233725    6550505    T        ADD     1800      1.016   0.2051   0.6799    1.519      0.07935       0.9368
   1         psy_rs2986747    6562784    G        ADD     1799     0.7493   0.1932   0.5131    1.094       -1.494       0.1351
   1             rs4908554    6568387    T        ADD     1802     0.7933   0.1515   0.5895    1.068       -1.528       0.1265
   1             rs3935435    6572175    T        ADD     1801     0.8364   0.1686    0.601    1.164       -1.059       0.2895
   1         psy_rs4243829    6577765    C        ADD     1802     0.9418   0.1107   0.7581     1.17      -0.5419       0.5879
   1             rs1010584    6579843    C        ADD     1802      0.819   0.2177   0.5345    1.255      -0.9171       0.3591
   1             rs4908909    6599041    C        ADD     1800      0.783   0.2496   0.4801    1.277      -0.9803       0.3269
   1               exm9786    6614535    G        ADD     1789     0.8535   0.2128   0.5625    1.295      -0.7446       0.4565
   1            rs12565181    6620545    A        ADD     1800     0.7327   0.2315   0.4655    1.154       -1.343       0.1792
   1         psy_rs4908930    6629274    A        ADD     1800      1.155   0.1175   0.9172    1.454        1.224        0.221
   1        exm-rs11587438    6631431    C        ADD     1802     0.8498   0.1947   0.5802    1.245      -0.8361       0.4031
   1         psy_rs4908932    6639847    T        ADD     1789     0.9822   0.1165   0.7817    1.234      -0.1543       0.8774
   1             rs7521134    6657240    T        ADD     1802     0.7896   0.1803   0.5545    1.124        -1.31       0.1902
   1            rs12727844    6694207    G        ADD     1793     0.9157   0.1261   0.7151    1.172      -0.6986       0.4848
   1             rs1043681    6695123    A        ADD     1802      0.856   0.1159   0.6821    1.074       -1.341       0.1798
   1              exm10307    6705944    T        ADD     1792      0.854   0.1626   0.6209    1.175      -0.9703       0.3319
   1             rs2235564    6713114    A        ADD     1800      1.071   0.1364   0.8199    1.399       0.5035       0.6146
   1             rs6659873    6723806    G        ADD     1802      1.097   0.1357   0.8406    1.431       0.6804       0.4963
   1            rs11122115    6725427    T        ADD     1802      1.048   0.1139   0.8384     1.31       0.4117       0.6806
   1              rs201151    6732424    C        ADD     1801      1.112   0.1299   0.8623    1.435       0.8191       0.4127
   1              rs277679    6783548    A        ADD     1792     0.9344   0.1303   0.7238    1.206      -0.5208       0.6025
   1             rs2134318    6798102    A        ADD     1802      1.187   0.1438   0.8955    1.573        1.192       0.2331
   1            exm2252762    6814758    T        ADD     1800      1.174   0.1477   0.8785    1.568        1.083       0.2788
   1              rs378930    6826467    A        ADD     1801      1.075   0.1491   0.8023    1.439       0.4822       0.6296
   1              rs391674    6832052    T        ADD     1802      1.017   0.1402   0.7729    1.339       0.1229       0.9022
   1            rs11122144    6835761    A        ADD     1801      1.015    0.223   0.6554    1.571      0.06503       0.9481
   1            rs17029864    6863342    A        ADD     1802      1.224   0.1923   0.8399    1.785        1.053       0.2926
   1              rs589178    6870942    A        ADD     1790     0.9721   0.1641   0.7048    1.341      -0.1723       0.8632
   1              rs659459    6873932    G        ADD     1802     0.7513   0.1344   0.5773   0.9777       -2.128      0.03336
   1            rs12058103    6903599    A        ADD     1800     0.8718   0.1178    0.692    1.098       -1.165       0.2441
   1             rs6688732    6929760    G        ADD     1797      0.831   0.1178   0.6597    1.047       -1.572        0.116
   1            rs11586867    6972393    T        ADD     1798     0.8729   0.1204   0.6893    1.105       -1.129       0.2591
   1             rs6577395    6991925    C        ADD     1802     0.8474   0.1225   0.6665    1.077       -1.352       0.1764
   1             rs6688108    7007311    C        ADD     1799     0.8949   0.1231    0.703    1.139      -0.9014       0.3674
   1            rs10864251    7011805    A        ADD     1800     0.8859   0.1234   0.6956    1.128      -0.9813       0.3265
   1            rs11120796    7014330    A        ADD     1801     0.6998   0.1349   0.5372   0.9116       -2.646     0.008147
   1            rs17030082    7029262    A        ADD     1800      1.224   0.1147   0.9772    1.532        1.759      0.07862
   1             rs6698901    7041175    G        ADD     1802      1.365   0.1135    1.093    1.705        2.743      0.00608
   1             rs1317017    7048779    A        ADD     1802      1.303   0.1179    1.034    1.642        2.245      0.02476
   1             rs6681529    7052566    G        ADD     1802      0.777   0.1133   0.6223   0.9701       -2.228      0.02591
   1            rs17030129    7059150    A        ADD     1802      1.685   0.1224    1.325    2.141        4.261    2.033e-05
   1            rs11120813    7062993    A        ADD     1797      1.646   0.1181    1.306    2.075         4.22    2.445e-05
   1             rs6690584    7078434    G        ADD     1802      1.718   0.1194    1.359     2.17        4.531    5.866e-06
   1            rs17030152    7083719    C        ADD     1802     0.7132   0.1705   0.5107   0.9962       -1.982      0.04744
   1            rs11120820    7087739    A        ADD     1802     0.7745   0.2105   0.5127     1.17       -1.214       0.2248
   1            exm2264795    7088855    A        ADD     1802      1.323   0.1145    1.057    1.656        2.446      0.01444
   1            rs12738895    7093213    T        ADD     1801      0.769   0.1108   0.6189   0.9556        -2.37      0.01779
   1             rs4074964    7105079    C        ADD     1802      1.434   0.1181    1.138    1.807        3.053     0.002265
   1             rs6577410    7112390    T        ADD     1800     0.7311   0.1125   0.5865   0.9115       -2.784     0.005372
   1             rs4908595    7119202    T        ADD     1801     0.7505   0.1121   0.6024   0.9349       -2.561      0.01045
   1             rs4436414    7120915    A        ADD     1802      1.399    0.112    1.123    1.742        2.995     0.002746
   1             rs9434824    7137637    A        ADD     1799     0.9383   0.1153   0.7485    1.176      -0.5521       0.5809
   1             rs1009113    7143807    A        ADD     1802      1.054    0.127   0.8216    1.352       0.4132       0.6794
   1             rs7544611    7148455    T        ADD     1797      1.129     0.18   0.7931    1.606       0.6722       0.5015
   1             rs2071917    7150527    G        ADD     1790     0.9578   0.1108   0.7708     1.19       -0.389       0.6973
   1             rs2071918    7150577    T        ADD     1801      1.064   0.2021    0.716    1.581       0.3067       0.7591
   1            rs11120840    7156082    G        ADD     1801      1.079   0.1123   0.8659    1.345       0.6779       0.4978
   1             rs6694886    7167031    T        ADD     1791      1.029   0.1387   0.7838     1.35       0.2039       0.8385
   1             rs7527268    7173895    C        ADD     1802     0.8767   0.1126   0.7031    1.093       -1.169       0.2425
   1             rs9434469    7177744    T        ADD     1801     0.8709   0.1153   0.6947    1.092       -1.199       0.2307
   1             rs7532024    7179479    T        ADD     1800      0.949   0.1116   0.7626    1.181      -0.4694       0.6388
   1             rs4908443    7179721    T        ADD     1797      1.398   0.1483    1.045    1.869        2.258      0.02396
   1             rs4908600    7196659    T        ADD     1793      0.778   0.1245   0.6096    0.993       -2.016      0.04375
   1          exm-rs970973    7202190    T        ADD     1801      1.138   0.1129   0.9123     1.42        1.148       0.2512
   1            rs12751444    7208217    T        ADD     1801      1.118   0.1173   0.8887    1.407       0.9539       0.3401
   1             rs9434483    7217727    G        ADD     1801     0.7698   0.1232   0.6047   0.9801       -2.124      0.03371
   1             rs4908602    7220970    A        ADD     1802      1.225   0.1186   0.9712    1.546        1.714      0.08658
   1             rs6577416    7231484    G        ADD     1801     0.7871   0.1202   0.6219   0.9961       -1.992      0.04635
   1            rs12735487    7245162    A        ADD     1802      0.875   0.1186   0.6935    1.104       -1.126         0.26
   1             rs4908605    7245434    T        ADD     1802      1.099   0.1112   0.8838    1.366       0.8485       0.3962
   1             rs4908448    7269283    C        ADD     1802      1.321   0.1157    1.053    1.658         2.41      0.01595
   1              rs916393    7272250    T        ADD     1802       1.33   0.1132    1.066    1.661        2.521      0.01171
   1            exm2268862    7278011    C        ADD     1801     0.9491   0.1861    0.659    1.367      -0.2809       0.7788
   1             rs4908610    7311260    C        ADD     1800      1.224   0.1107   0.9853    1.521        1.826      0.06785
   1             rs6698548    7317541    G        ADD     1801     0.8079   0.1172   0.6421    1.016       -1.821      0.06859
   1            rs10864289    7318448    T        ADD     1800      1.194   0.1221   0.9396    1.517         1.45        0.147
   1            rs11120889    7324323    C        ADD     1802      1.266    0.119    1.003    1.599        1.982      0.04747
   1            rs10864290    7326245    G        ADD     1795     0.9472   0.1145   0.7568    1.186      -0.4735       0.6358
   1             rs2412148    7331060    A        ADD     1799     0.7976   0.1867   0.5532     1.15       -1.211       0.2259
   1             rs2412147    7331347    T        ADD     1800     0.9847   0.1182    0.781    1.241      -0.1305       0.8962
   1             rs7539551    7338813    G        ADD     1796      1.037   0.1222   0.8164    1.318       0.2996       0.7645
   1            rs12409413    7342106    T        ADD     1802     0.9525   0.1252   0.7452    1.217      -0.3887       0.6975
   1             rs1894654    7351434    C        ADD     1802      1.343   0.1642   0.9735    1.853        1.797       0.0724
   1            rs11120896    7361338    A        ADD     1802     0.7654   0.1492   0.5713    1.025       -1.792      0.07309
   1             rs9659928    7362478    G        ADD     1801     0.9809   0.1171   0.7797    1.234      -0.1648       0.8691
   1             rs7543711    7379198    T        ADD     1797     0.8865   0.1394   0.6745    1.165      -0.8644       0.3874
   1            rs12563394    7380747    G        ADD     1799      1.021    0.147   0.7653    1.362       0.1406       0.8882
   1            rs12041403    7394728    C        ADD     1801     0.8909   0.1134   0.7133    1.113       -1.019       0.3083
   1              rs845246    7405293    A        ADD     1802      1.025   0.1127    0.822    1.279       0.2205       0.8255
   1              rs845270    7426875    T        ADD     1786     0.8107   0.1112   0.6519    1.008       -1.888      0.05907
   1             rs2040433    7448154    C        ADD     1798      0.849    0.116   0.6763    1.066       -1.411       0.1582
   1              rs845202    7464375    A        ADD     1794      1.145    0.114   0.9155    1.431        1.186       0.2358
   1            rs11120917    7478076    T        ADD     1802      1.056    0.118   0.8381    1.331       0.4632       0.6432
   1            rs10864302    7487277    C        ADD     1800      1.168   0.1148   0.9326    1.463        1.352       0.1762
   1             rs1193220    7492265    A        ADD     1801     0.9542   0.1134   0.7641    1.192      -0.4134       0.6793
   1             rs9988557    7493231    G        ADD     1799      0.812   0.1135   0.6501    1.014       -1.836      0.06641
   1            rs12565108    7501060    T        ADD     1789      1.136   0.1458   0.8538    1.512       0.8755       0.3813
   1             rs6577445    7513025    C        ADD     1800      1.091   0.1137   0.8733    1.364       0.7688        0.442
   1             rs1750837    7520601    G        ADD     1800     0.9784    0.115   0.7811    1.226      -0.1897       0.8495
   1            rs11805932    7521479    A        ADD     1795     0.9605   0.1468   0.7204    1.281      -0.2743       0.7839
   1             rs1149331    7528669    T        ADD     1801     0.9307   0.1381   0.7099     1.22      -0.5199       0.6031
   1        psy_rs11805543    7534464    C        ADD     1802     0.7563   0.2379   0.4745    1.205       -1.175       0.2402
   1             rs6678279    7540770    T        ADD     1798      1.208   0.1829   0.8444    1.729        1.035       0.3007
   1             rs2796483    7541345    C        ADD     1799     0.9867   0.1147   0.7881    1.235      -0.1165       0.9072
   1              rs947675    7548616    C        ADD     1784     0.9946   0.1197   0.7866    1.258     -0.04507       0.9641
   1             rs1193230    7551631    A        ADD     1793       0.89   0.1181   0.7061    1.122      -0.9873       0.3235
   1            rs10864304    7557152    G        ADD     1790      1.196    0.144   0.9018    1.586        1.242       0.2141
   1             rs1725262    7562488    C        ADD     1802      1.391   0.1199    1.099    1.759        2.751     0.005946
   1             rs1725241    7567618    A        ADD     1801     0.8588   0.1193   0.6797    1.085       -1.276        0.202
   1            rs12565334    7567768    T        ADD     1795      1.268   0.1616   0.9242    1.741        1.472       0.1411
   1             rs1193179    7569602    G        ADD     1799      1.062   0.1136     0.85    1.327       0.5288       0.5969
   1              rs749958    7572262    C        ADD     1802      1.149   0.1329   0.8856    1.491        1.045       0.2958
   1             rs7529399    7575666    C        ADD     1802     0.9515   0.1922   0.6528    1.387      -0.2588       0.7958
   1             rs6693468    7578333    A        ADD     1801     0.8518   0.1125   0.6833    1.062       -1.426        0.154
   1             rs6670316    7578713    A        ADD     1794      1.103   0.1194   0.8726    1.393       0.8185       0.4131
   1             rs1750817    7578776    A        ADD     1802      1.164   0.1329   0.8969     1.51        1.141       0.2537
   1            exm2268649    7584814    G        ADD     1802     0.8215   0.1113   0.6605    1.022       -1.767      0.07722
   1             rs1193167    7590448    A        ADD     1776     0.9593   0.1289   0.7452    1.235      -0.3221       0.7473
   1            rs12407666    7600905    A        ADD     1802     0.9227    0.117   0.7336    1.161      -0.6875       0.4918
   1         psy_rs1193158    7609504    C        ADD     1793      1.114   0.2017     0.75    1.654       0.5337       0.5935
   1              rs957856    7613745    G        ADD     1801      1.135   0.1136   0.9089    1.418        1.119       0.2633
   1            rs17031113    7617484    A        ADD     1800      1.214     0.19   0.8365    1.761         1.02       0.3077
   1             rs6696544    7621589    A        ADD     1797     0.9186   0.1648    0.665    1.269      -0.5152       0.6064
   1            rs12139380    7682237    C        ADD     1802      1.435   0.1696    1.029    2.001         2.13      0.03315
   1        psy_rs61774184    7706303    T        ADD     1800     0.9965   0.1306   0.7714    1.287     -0.02676       0.9787
   1        psy_rs17027053    7710308    C        ADD     1801      1.058   0.1131   0.8478    1.321       0.4995       0.6174
   1             rs9434879    7713021    A        ADD     1802      1.073   0.1102   0.8645    1.332       0.6391       0.5228
   1            rs17031253    7717080    A        ADD     1782     0.9481   0.2338   0.5995    1.499      -0.2278       0.8198
   1             rs1891215    7727854    T        ADD     1788      1.079   0.1108   0.8686    1.341       0.6888        0.491
   1             rs4908473    7731730    C        ADD     1802     0.9672    0.115   0.7721    1.212      -0.2898        0.772
   1             rs6673977    7736097    G        ADD     1793     0.8046   0.1938   0.5503    1.176       -1.122       0.2621
   1            rs12756299    7758760    C        ADD     1802      1.119   0.1335   0.8611    1.453       0.8395       0.4012
   1             rs3011937    7775407    A        ADD     1802      1.205   0.1241   0.9447    1.537        1.502       0.1332
   1            rs12028339    7784902    A        ADD     1792       1.03   0.1266   0.8037     1.32       0.2332       0.8156
   1              exm10538    7797534    T        ADD     1802      1.288   0.2088   0.8555    1.939        1.212       0.2253
   1             rs2032563    7801288    A        ADD     1802       1.21   0.2328   0.7664    1.909       0.8171       0.4139
   1             rs2071986    7805208    G        ADD     1802      1.256   0.1318     0.97    1.626        1.729      0.08382
   1             rs9919220    7811961    G        ADD     1794     0.7526   0.1143   0.6015   0.9417       -2.485      0.01294
   1              rs707455    7825311    C        ADD     1792     0.9705   0.1191   0.7684    1.226      -0.2513       0.8016
   1              rs697672    7826347    C        ADD     1801      1.039   0.2507   0.6354    1.697       0.1509       0.8801
   1             rs2153733    7830262    A        ADD     1801      1.201   0.1171   0.9546    1.511        1.563       0.1181
   1            rs10864315    7850081    T        ADD     1802      1.234   0.1726   0.8798    1.731        1.218       0.2231
   1              rs228642    7863293    T        ADD     1801       1.06    0.114   0.8479    1.326       0.5129        0.608
   1              rs228666    7868725    T        ADD     1802      1.254   0.1189   0.9929    1.583          1.9      0.05746
   1            exm2264796    7877488    A        ADD     1802      1.155   0.1311   0.8933    1.493        1.099       0.2718
   1         exm-rs2797685    7879063    A        ADD     1802       1.43   0.1424    1.081     1.89         2.51      0.01208
   1            rs10462018    7879627    T        ADD     1801     0.4835   0.2541   0.2939   0.7956        -2.86     0.004236
   1            rs10127838    7881780    T        ADD     1801      1.308   0.1965   0.8899    1.922        1.366       0.1719
   1              exm10854    7897133    G        ADD     1802     0.9258   0.1427      0.7    1.224      -0.5408       0.5887
   1              exm10875    7909737    T        ADD     1800      0.841   0.1152    0.671    1.054       -1.503       0.1329
   1              exm10891    7913029    G        ADD     1801     0.5427   0.2716   0.3187   0.9241       -2.251      0.02441
   1              rs228648    7913430    A        ADD     1802      1.221   0.1352   0.9365    1.591        1.475       0.1403
   1              exm10896    7913445    T        ADD     1802     0.5733    0.268    0.339   0.9695       -2.075      0.03794
   1            rs11582983    7916387    C        ADD     1800      1.226   0.2277   0.7845    1.915       0.8942       0.3712
   1              rs707476    7918106    T        ADD     1801      1.113   0.1192    0.881    1.406       0.8971       0.3697
   1             rs2859389    7920423    T        ADD     1802     0.9131   0.1718    0.652    1.279      -0.5293       0.5966
   1              rs531485    7921952    G        ADD     1793      1.077   0.1284    0.837    1.385       0.5745       0.5656
   1              rs504560    7926542    T        ADD     1802     0.8621   0.1576    0.633    1.174      -0.9413       0.3465
   1              rs228716    7936272    C        ADD     1801     0.9602   0.1492   0.7168    1.286      -0.2725       0.7852
   1              rs228703    7944264    C        ADD     1793      1.161   0.1167   0.9238    1.459        1.281       0.2002
   1              rs227163    7961206    C        ADD     1801      1.027   0.1476   0.7693    1.372       0.1825       0.8552
   1            rs12068202    7961294    G        ADD     1799     0.9871    0.113    0.791    1.232       -0.115       0.9085
   1            exm2264984    7980338    G        ADD     1801      1.011   0.1151   0.8066    1.267      0.09308       0.9258
   1              rs863171    7992615    T        ADD     1800     0.8888   0.1186   0.7045    1.121      -0.9945         0.32
   1              rs161811    7999602    A        ADD     1802      1.001   0.1163    0.797    1.257     0.008326       0.9934
   1              rs161799    8015560    C        ADD     1801      1.182   0.1751   0.8388    1.666       0.9559       0.3391
   1             rs3766606    8022197    A        ADD     1802      1.212   0.1861   0.8416    1.746        1.033       0.3015
   1              rs225119    8044361    T        ADD     1797     0.8335   0.1244   0.6532    1.064       -1.464       0.1432
   1        exm-rs12727642    8046672    A        ADD     1801      1.071   0.1949   0.7311     1.57       0.3531        0.724
   1              rs225132    8095500    A        ADD     1801      1.005   0.1136   0.8045    1.256      0.04522       0.9639
   1              rs225133    8098462    C        ADD     1792     0.9211    0.115   0.7352    1.154      -0.7144        0.475
   1             rs4908724    8119251    T        ADD     1802      1.103   0.1924   0.7561    1.608       0.5074       0.6119
   1            rs10864330    8168564    T        ADD     1800     0.8664   0.1257   0.6772    1.108       -1.141        0.254
   1             rs7523335    8180210    G        ADD     1798      1.044   0.1137   0.8357    1.305       0.3819       0.7026
   1             rs6577466    8182535    G        ADD     1802      1.247   0.1505   0.9285    1.675        1.467       0.1423
   1             rs9434608    8185985    T        ADD     1800       1.13   0.1279   0.8797    1.453       0.9586       0.3378
   1             rs7527904    8189854    T        ADD     1802      1.268   0.1798   0.8914    1.804        1.321       0.1867
   1            rs12144409    8191889    T        ADD     1799      1.037   0.1158   0.8266    1.301       0.3151       0.7527
   1             rs7545284    8192898    A        ADD     1801      1.019   0.1316   0.7873    1.319       0.1426       0.8866
   1             rs7529511    8195226    C        ADD     1802      1.004   0.1155   0.8006    1.259      0.03407       0.9728
   1            rs12564077    8212425    C        ADD     1802      1.242   0.1691   0.8916     1.73        1.282          0.2
   1            rs11121117    8217303    C        ADD     1800      1.506   0.2025    1.013    2.239        2.022      0.04319
   1            rs17032281    8222156    G        ADD     1802      1.048   0.1155   0.8359    1.315        0.408       0.6833
   1             rs6663882    8244145    G        ADD     1802      1.196   0.1687   0.8592    1.664         1.06       0.2892
   1            rs11587140    8260834    C        ADD     1802      1.336   0.2172   0.8726    2.044        1.332       0.1827
   1             rs7548511    8267513    G        ADD     1802     0.9211   0.1145   0.7358    1.153      -0.7179       0.4728
   1              rs390468    8274018    T        ADD     1802      1.639    0.233    1.038    2.587         2.12      0.03404
   1              rs428180    8278899    G        ADD     1802      1.231   0.1443   0.9275    1.633        1.439       0.1502
   1            rs11589993    8284497    A        ADD     1786      1.097   0.1591   0.8034    1.499       0.5844       0.5589
   1              rs299499    8292761    C        ADD     1798     0.9436   0.1124   0.7571    1.176      -0.5169       0.6052
   1             rs7528376    8295130    C        ADD     1800      1.162    0.113   0.9315    1.451        1.332       0.1828
   1             rs4301655    8313894    A        ADD     1802      1.127   0.1187   0.8934    1.422         1.01       0.3126
   1              rs438895    8338355    C        ADD     1801      1.034   0.1318   0.7986    1.339       0.2533          0.8
   1          psy_rs159632    8345298    A        ADD     1800      1.009   0.1346    0.775    1.314      0.06676       0.9468
   1              rs299689    8352398    T        ADD     1799     0.9328   0.1218   0.7348    1.184      -0.5711       0.5679
   1        psy_rs78232287    8355669    A        ADD     1796     0.9494   0.2221   0.6144    1.467      -0.2337       0.8152
   1        psy_rs11121152    8357221    C        ADD     1802     0.9111   0.1252   0.7128    1.164      -0.7438        0.457
   1        psy_rs77253658    8370068    C        ADD     1801      1.063    0.143   0.8028    1.406       0.4246       0.6711
   1        psy_rs72864229    8370729    G        ADD     1802      1.067   0.1427   0.8064    1.411       0.4515       0.6516
   1              rs966134    8373208    T        ADD     1801       1.11   0.1208    0.876    1.407       0.8643       0.3874
   1            rs12132135    8382607    G        ADD     1802      1.024   0.1352   0.7853    1.334       0.1726        0.863
   1             rs7517675    8382681    A        ADD     1797      1.123   0.1192   0.8887    1.418       0.9702        0.332
   1         psy_rs1473496    8390051    G        ADD     1800      1.188   0.1156   0.9474     1.49        1.492       0.1356
   1        psy_rs11585385    8392446    G        ADD     1802      1.019   0.1354   0.7818    1.329       0.1424       0.8868
   1              exm11166    8395560    T        ADD     1802      1.459   0.1676    1.051    2.027        2.254       0.0242
   1             rs7520373    8397803    T        ADD     1801     0.9857   0.1171   0.7836     1.24       -0.123       0.9021
   1         psy_rs1055236    8404093    T        ADD     1799     0.8932   0.1511   0.6642    1.201       -0.747        0.455
   1        psy_rs77883943    8405690    T        ADD     1801     0.9715   0.1353   0.7452    1.267      -0.2139       0.8306
   1        psy_rs10399665    8407287    C        ADD     1802      1.101    0.119   0.8715     1.39       0.8048       0.4209
   1         psy_rs1064826    8412989    A        ADD     1802     0.8235   0.1498    0.614    1.104       -1.297       0.1946
   1         psy_rs1889854    8415235    T        ADD     1802     0.9852   0.1489   0.7358    1.319         -0.1       0.9203
   1             rs2252865    8422676    A        ADD     1798      0.901   0.1435   0.6801    1.194      -0.7262       0.4677
   1            rs11121181    8477006    G        ADD     1801      1.011   0.1138   0.8084    1.263      0.09188       0.9268
   1              rs301806    8482078    C        ADD     1801     0.9952   0.1214   0.7845    1.263     -0.03952       0.9685
   1              rs301798    8488565    C        ADD     1802     0.9387   0.1428   0.7096    1.242       -0.443       0.6578
   1             rs2784739    8497558    G        ADD     1802     0.8982   0.1537   0.6645    1.214      -0.6985       0.4848
   1         exm-rs4908760    8526142    G        ADD     1800     0.8905   0.1186   0.7057    1.124      -0.9778       0.3282
   1             rs4908501    8554471    G        ADD     1802      1.047   0.1621   0.7618    1.438       0.2814       0.7784
   1             rs2297867    8586563    C        ADD     1802      1.234   0.1589   0.9035    1.684        1.321       0.1864
   1            rs11121203    8648240    C        ADD     1801     0.8309   0.1358   0.6367    1.084       -1.363       0.1728
   1             rs1318218    8658712    T        ADD     1801      0.931   0.1156   0.7422    1.168       -0.618       0.5366
   1             rs6658881    8751268    C        ADD     1795      1.073   0.1647   0.7767    1.481       0.4255       0.6705
   1        exm-rs12025126    8759554    T        ADD     1796     0.9991   0.1154   0.7968    1.253    -0.008093       0.9935
   1            rs10864363    8767311    G        ADD     1800      1.008   0.1155   0.8035    1.264      0.06679       0.9468
   1            rs12567592    8788907    T        ADD     1802     0.8768   0.1306   0.6788    1.133       -1.007        0.314
   1             kgp347954    8796252    G        ADD     1798     0.9833    0.115   0.7849    1.232      -0.1468       0.8833
   1             rs7513880    8839300    G        ADD     1778     0.9455   0.1151   0.7546    1.185      -0.4874        0.626
   1            rs12137865    8868406    G        ADD     1798     0.8511   0.1298   0.6599    1.098       -1.242       0.2141
   1             rs7546225    8871965    T        ADD     1802      1.066   0.1555   0.7859    1.445       0.4099       0.6819
   1            rs11121242    8906301    A        ADD     1801      1.147   0.1238   0.8999    1.462        1.109       0.2676
   1            rs12135416    8910347    A        ADD     1802       1.08    0.158   0.7926    1.473       0.4893       0.6246
   1            rs11121247    8918795    T        ADD     1794      1.495   0.1833    1.044    2.142        2.195      0.02817
   1             rs2781064    8926868    A        ADD     1802     0.9157   0.1223   0.7205    1.164      -0.7203       0.4713
   1             rs2274971    8931149    G        ADD     1801      1.069   0.1147   0.8536    1.338       0.5803       0.5617
   1            rs12034719    8960153    G        ADD     1800       1.02   0.1138   0.8158    1.275       0.1715       0.8639
   1             rs7534552    8969219    A        ADD     1798     0.8135   0.1115   0.6538    1.012       -1.852      0.06407
   1             rs6665631    8978514    G        ADD     1798     0.7801   0.1328   0.6013    1.012       -1.871       0.0614
   1            rs11805233    8983768    C        ADD     1802     0.8363   0.1225   0.6578    1.063        -1.46       0.1444
   1        psy_rs78847327    8985988    A        ADD     1801      1.164   0.1614   0.8487    1.598       0.9434       0.3455
   1             rs4609454    8991141    A        ADD     1802     0.9981   0.1155    0.796    1.252     -0.01662       0.9867
   1             rs9434652    8991873    T        ADD     1795     0.9743   0.1192   0.7713    1.231      -0.2186        0.827
   1              rs914997    8998059    G        ADD     1798     0.8824   0.1868   0.6119    1.272      -0.6699       0.5029
   1              exm11552    9009406    T        ADD     1799      1.027   0.1279   0.7994     1.32       0.2096        0.834
   1              exm11555    9009444    C        ADD     1802     0.9998   0.1209   0.7889    1.267    -0.001445       0.9988
   1             rs3765966    9011722    A        ADD     1802     0.9008   0.1158   0.7179     1.13      -0.9026       0.3667
   1             rs2274332    9017091    T        ADD     1795     0.9314   0.1399    0.708    1.225      -0.5082       0.6113
   1              exm11606    9030964    T        ADD     1799      1.053   0.1223   0.8286    1.338       0.4224       0.6727
   1              rs875148    9049032    T        ADD     1802      1.033   0.1134   0.8274    1.291       0.2897       0.7721
   1             rs4908803    9060170    G        ADD     1801     0.9382   0.1156    0.748    1.177      -0.5517       0.5812
   1            rs12047015    9061382    C        ADD     1802       1.02   0.1231   0.8011    1.298       0.1583       0.8742
   1        psy_rs10864377    9066695    T        ADD     1802     0.9049   0.1157   0.7213    1.135      -0.8641       0.3875
   1            exm2260823    9068386    A        ADD     1802     0.8568   0.1862   0.5949    1.234      -0.8298       0.4066
   1        psy_rs12116944    9070930    C        ADD     1793      1.028   0.1473   0.7701    1.372       0.1867       0.8519
   1             rs7537425    9073801    C        ADD     1801      1.025    0.115   0.8183    1.285        0.217       0.8282
   1              exm11686    9074861    T        ADD     1798      1.067   0.1476   0.7993    1.425       0.4416       0.6588
   1            exm2268650    9095610    C        ADD     1801      1.081   0.1135   0.8655    1.351       0.6878       0.4916
   1                rs5840    9097241    T        ADD     1802      1.078   0.1132   0.8632    1.345       0.6607       0.5088
   1            kgp9153910    9097251    G        ADD     1802      1.078   0.1132   0.8632    1.345       0.6607       0.5088
   1             rs1060998    9100479    T        ADD     1796       1.01   0.1628   0.7338    1.389      0.05859       0.9533
   1             rs3004245    9111626    A        ADD     1800     0.9627   0.1124   0.7723      1.2      -0.3384       0.7351
   1             rs7521322    9114091    G        ADD     1802       1.08   0.1121   0.8668    1.345       0.6843       0.4938
   1            rs12145292    9118596    C        ADD     1799      1.025    0.114   0.8195    1.281       0.2143       0.8303
   1              rs765617    9121782    T        ADD     1802      1.161   0.1403   0.8819    1.529        1.064       0.2872
   1            kgp4856177    9129620    T        ADD     1801     0.9548   0.1906   0.6571    1.387      -0.2428       0.8082
   1             rs3820034    9129867    T        ADD     1802     0.8513   0.1213   0.6712     1.08       -1.328       0.1843
   1              rs770041    9129945    A        ADD     1801      1.114     0.16   0.8143    1.525       0.6762       0.4989
   1            rs12726360    9140078    C        ADD     1801     0.9349   0.1164   0.7441    1.175      -0.5779       0.5634
   1            rs12127491    9140327    T        ADD     1786     0.8248    0.122   0.6493    1.048       -1.578       0.1145
   1            rs12751466    9147856    T        ADD     1801      1.024   0.1396   0.7789    1.346       0.1692       0.8656
   1            rs12239636    9155701    T        ADD     1800      1.215   0.1655   0.8786    1.681        1.178       0.2388
   1            rs12239637    9155711    T        ADD     1802      1.057   0.1421   0.8003    1.397       0.3924       0.6948
   1             rs3737669    9164133    C        ADD     1800       1.07   0.1162    0.852    1.344       0.5817       0.5607
   1              exm11865    9165685    A        ADD     1800     0.8827   0.1229   0.6938    1.123       -1.015         0.31
   1            rs10864390    9182914    C        ADD     1801       1.17   0.1659   0.8453     1.62       0.9473       0.3435
   1             rs4908812    9185660    A        ADD     1800     0.9796   0.1321   0.7562    1.269      -0.1557       0.8763
   1            rs17393144    9210262    A        ADD     1798      1.219   0.1794   0.8575    1.732        1.103       0.2699
   1          psy_rs797252    9223160    C        ADD     1791     0.7694   0.1747   0.5463    1.084       -1.501       0.1335
   1            rs10864392    9250991    T        ADD     1801      1.063   0.1198   0.8405    1.344       0.5096       0.6104
   1             rs4908823    9256200    A        ADD     1802     0.8711   0.1235   0.6838     1.11       -1.118       0.2636
   1             rs2032540    9269638    T        ADD     1801      1.057   0.1132   0.8468     1.32       0.4906       0.6237
   1             rs6577561    9274446    C        ADD     1802       1.09   0.1126   0.8745     1.36        0.769       0.4419
   1             rs1009941    9275194    C        ADD     1792      1.017   0.1096   0.8205    1.261       0.1549       0.8769
   1            rs10489436    9285721    C        ADD     1800     0.9493   0.1162   0.7559    1.192      -0.4481       0.6541
   1             rs9434723    9292282    A        ADD     1801     0.8174   0.1172   0.6497    1.028        -1.72      0.08539
   1             rs2268175    9300608    A        ADD     1802      1.158   0.1182   0.9185     1.46        1.241       0.2146
   1         exm-rs2239560    9304731    T        ADD     1801     0.8258   0.1175    0.656     1.04       -1.629       0.1033
   1              exm11927    9305445    C        ADD     1801     0.7161   0.2638    0.427    1.201       -1.266       0.2054
   1             rs7524046    9307033    A        ADD     1789      1.085   0.1322    0.837    1.405       0.6138       0.5393
   1              exm12046    9324213    T        ADD     1797     0.8573   0.1592   0.6274    1.171       -0.967       0.3335
   1        psy_rs17368633    9325085    T        ADD     1801     0.9751   0.2132   0.6421    1.481      -0.1185       0.9057
   1            rs11121354    9327413    G        ADD     1801     0.7314   0.1179   0.5804   0.9216       -2.653     0.007987
   1             rs9435168    9331952    A        ADD     1802      1.157   0.1278   0.9008    1.487        1.143       0.2531
   1            rs12093524    9334714    G        ADD     1801      1.326   0.1156    1.057    1.663        2.441      0.01463
   1              rs916380    9341038    G        ADD     1801     0.8961   0.1144   0.7161    1.121      -0.9585       0.3378
   1              rs621846    9358243    G        ADD     1792      1.126   0.1159    0.897    1.413        1.022       0.3069
   1             rs9442562    9367908    T        ADD     1797      1.113   0.1109   0.8953    1.383       0.9622       0.3359
   1              rs630075    9370911    T        ADD     1801      1.023   0.1135   0.8186    1.277       0.1962       0.8445
   1             rs1294046    9379693    C        ADD     1799      1.036   0.1141   0.8285    1.296       0.3115       0.7555
   1            rs11121371    9392728    G        ADD     1798     0.8993   0.1149    0.718    1.126      -0.9239       0.3556
   1              rs926247    9394008    A        ADD     1802     0.9407   0.1294   0.7299    1.212      -0.4722       0.6368
   1            rs12728282    9396935    T        ADD     1802      1.139   0.1129   0.9126    1.421        1.151       0.2499
   1             rs2075972    9406979    G        ADD     1802     0.8517   0.1381   0.6497    1.116       -1.163       0.2449
   1        psy_rs10159126    9408285    G        ADD     1802     0.9623   0.1095   0.7764    1.193      -0.3505        0.726
   1             rs2310919    9415727    T        ADD     1801     0.8129   0.1118    0.653    1.012       -1.853      0.06383
   1             rs4908852    9416962    G        ADD     1802      1.188    0.109   0.9599    1.471        1.585       0.1131
   1             rs4908853    9420502    A        ADD     1800      1.281   0.1439   0.9662    1.698        1.721      0.08525
   1            rs11802522    9434137    C        ADD     1802     0.9605   0.1164   0.7646    1.207      -0.3462       0.7292
   1             rs9729149    9441040    T        ADD     1801     0.9344   0.1207   0.7375    1.184       -0.562       0.5741
   1             rs2095904    9447371    G        ADD     1800     0.9969   0.1192   0.7891    1.259     -0.02614       0.9791
   1             rs6688312    9458793    A        ADD     1802      1.478   0.2212   0.9583    2.281        1.767      0.07715
   1            rs11121406    9466292    A        ADD     1801     0.9412   0.1259   0.7354    1.205      -0.4816       0.6301
   1            rs12044809    9466803    G        ADD     1799     0.9962   0.1307    0.771    1.287     -0.02936       0.9766
   1            rs10864418    9489972    G        ADD     1802      1.142   0.1126   0.9157    1.424        1.177       0.2391
   1            rs11121412    9490339    G        ADD     1801       1.04   0.1176   0.8257    1.309       0.3317       0.7401
   1             rs9787285    9499246    A        ADD     1802     0.9299   0.1479   0.6959    1.243      -0.4915       0.6231
   1             rs4926481    9503008    T        ADD     1801      1.061   0.1122   0.8512    1.321       0.5236       0.6005
   1             rs4926491    9514846    C        ADD     1802      1.149   0.1134   0.9202    1.435        1.226         0.22
   1             rs6695925    9526956    G        ADD     1799     0.8499   0.1221    0.669     1.08       -1.332        0.183
   1            rs10864425    9526979    A        ADD     1800      0.889   0.1131   0.7123     1.11        -1.04       0.2983
   1        psy_rs80299706    9536896    A        ADD     1801     0.8727   0.2117   0.5763    1.322      -0.6431       0.5201
   1            rs10157778    9542612    A        ADD     1802      1.017   0.1183   0.8062    1.282       0.1387       0.8897
   1             rs7525571    9576675    G        ADD     1801     0.8427   0.1383   0.6427    1.105       -1.238       0.2158
   1            rs12124860    9627103    A        ADD     1800     0.8593    0.115   0.6859    1.077       -1.318       0.1876
   1             rs9430174    9647137    G        ADD     1801     0.9725   0.1344   0.7473    1.265      -0.2076       0.8355
   1             rs4076986    9688512    T        ADD     1802      1.235   0.1429   0.9334    1.634        1.478       0.1394
   1             rs9430506    9693988    T        ADD     1801     0.9806   0.1137   0.7847    1.225      -0.1725        0.863
   1            rs11121465    9696690    A        ADD     1800      0.791   0.1211   0.6238    1.003       -1.936      0.05291
   1            rs12028233    9699768    A        ADD     1802       1.03    0.115   0.8221     1.29       0.2569       0.7972
   1             rs4129341    9704925    G        ADD     1799     0.8961   0.1162   0.7136    1.125      -0.9436       0.3454
   1             rs6540985    9708688    A        ADD     1802     0.9898   0.1157    0.789    1.242      -0.0884       0.9296
   1             rs7518793    9711487    C        ADD     1799      1.431   0.1894    0.987    2.073        1.891      0.05866
   1             rs4240895    9713386    C        ADD     1802      1.039    0.116    0.828    1.305       0.3329       0.7392
   1             rs6671868    9729599    A        ADD     1789      1.064   0.1397   0.8094      1.4       0.4461       0.6555
   1             rs4333853    9741792    A        ADD     1802     0.9603   0.1199   0.7592    1.215      -0.3379       0.7354
   1             rs6677649    9746248    G        ADD     1801      1.058   0.1173   0.8407    1.331         0.48       0.6312
   1              exm12616    9804693    T        ADD     1801     0.8098   0.1417   0.6135    1.069       -1.489       0.1365
   1            rs10779732    9811541    G        ADD     1802     0.8336   0.1329   0.6425    1.082        -1.37       0.1708
   1            rs10746492    9842576    C        ADD     1800      1.345   0.1139    1.076    1.682        2.604     0.009223
   1             rs6666296    9890158    T        ADD     1798     0.8875   0.1262   0.6931    1.136      -0.9463        0.344
   1             rs1220405    9922245    G        ADD     1802     0.9578   0.1758   0.6786    1.352       -0.245       0.8065
   1            rs12128766    9937041    T        ADD     1802      1.223   0.1487   0.9136    1.637        1.352       0.1763
   1               rs11828    9987007    G        ADD     1784     0.6886   0.1188   0.5456   0.8691       -3.141     0.001685
   1             rs6683452   10029913    A        ADD     1792      1.022   0.1918   0.7019    1.488       0.1142       0.9091
   1             rs3003376   10071301    C        ADD     1800     0.7128   0.1217   0.5616   0.9047       -2.783     0.005389
   1             rs7539725   10125407    G        ADD     1801      1.073   0.2138   0.7058    1.632       0.3301       0.7414
   1              exm12849   10195185    G        ADD     1802     0.8064   0.2078   0.5366    1.212       -1.036       0.3003
   1             rs7418410   10236402    T        ADD     1801      1.065   0.1105   0.8578    1.323       0.5715       0.5677
   1             rs4348727   10265606    A        ADD     1801     0.9561   0.1159   0.7617      1.2      -0.3873       0.6986
   1            exm2264799   10285709    G        ADD     1802      1.066   0.1087   0.8614    1.319       0.5865       0.5575
   1              rs912963   10348042    A        ADD     1802      1.064   0.1111    0.856    1.323       0.5609       0.5749
   1        exm-rs10492972   10353112    C        ADD     1794      1.029   0.1122   0.8256    1.281       0.2514       0.8015
   1        exm-rs17401966   10385471    G        ADD     1798     0.9933   0.1155   0.7921    1.246     -0.05825       0.9535
   1             rs3748578   10420918    A        ADD     1802     0.9876   0.1144   0.7891    1.236      -0.1092       0.9131
   1             rs1536262   10438687    A        ADD     1793      1.106   0.1089   0.8933    1.369       0.9238       0.3556
   1             rs1002076   10438892    T        ADD     1801      1.033   0.1121   0.8297    1.287       0.2938       0.7689
   1             rs3748581   10441664    C        ADD     1802      1.108   0.1085   0.8953     1.37        0.941       0.3467
   1             rs2483679   10485019    G        ADD     1797      1.182   0.1141   0.9453    1.478        1.467       0.1425
   1              rs528713   10488555    A        ADD     1801      1.223   0.1151   0.9757    1.532        1.746       0.0808
   1              rs481571   10490881    G        ADD     1796      1.231   0.1151   0.9825    1.543        1.806      0.07086
   1              rs597441   10493415    C        ADD     1802      1.258    0.113    1.008     1.57        2.032       0.0422
   1             rs2847337   10502710    T        ADD     1802     0.8205   0.1338   0.6313    1.066       -1.479       0.1392
   1             rs9970001   10543836    G        ADD     1788      1.002   0.1524   0.7434    1.351      0.01463       0.9883
   1             rs2506901   10563492    A        ADD     1802      1.138   0.1118   0.9137    1.416        1.153       0.2488
   1             rs2056417   10581658    T        ADD     1802     0.8475   0.1117   0.6808    1.055       -1.481       0.1385
   1             rs2483678   10582047    T        ADD     1802      1.082    0.159    0.792    1.477       0.4929       0.6221
   1            rs12120962   10609505    A        ADD     1802      1.129   0.1293    0.876    1.454       0.9362       0.3491
   1            rs10157111   10613344    G        ADD     1802          1    0.143   0.7558    1.324     0.002475        0.998
   1            rs12565494   10629562    G        ADD     1800     0.9538   0.1325   0.7357    1.237      -0.3567       0.7213
   1        exm-rs12741973   10638604    C        ADD     1801      1.098   0.1127   0.8801    1.369       0.8267       0.4084
   1             rs6540940   10651460    C        ADD     1801      1.093   0.1329   0.8424    1.418         0.67       0.5029
   1             rs3790630   10673094    C        ADD     1802      1.229   0.1554   0.9062    1.666        1.326       0.1848
   1              rs190775   10683683    A        ADD     1792      1.089   0.2013   0.7337    1.615       0.4221       0.6729
   1              rs778228   10708142    C        ADD     1800      1.188   0.1344   0.9129    1.546        1.282          0.2
   1              rs284307   10739255    G        ADD     1797      1.149   0.1413   0.8707    1.515         0.98       0.3271
   1              rs284262   10743363    G        ADD     1802      1.223   0.1113   0.9829    1.521        1.805      0.07105
   1              rs516243   10750432    C        ADD     1798      1.157   0.1202   0.9143    1.464        1.214       0.2246
   1             rs7514751   10762432    T        ADD     1800      0.832   0.1616   0.6062    1.142       -1.138       0.2552
   1          psy_rs284247   10774856    G        ADD     1801     0.8899   0.1418    0.674    1.175      -0.8226       0.4107
   1              rs284277   10790797    T        ADD     1802      1.079   0.1157   0.8599    1.354       0.6561       0.5118
   1          exm-rs880315   10796866    A        ADD     1802      1.041   0.1171   0.8274    1.309       0.3416       0.7326
   1        exm-rs12046278   10799577    T        ADD     1802      1.025   0.1159   0.8169    1.287        0.215       0.8298
   1             rs2076492   10808587    G        ADD     1800      1.259   0.1415   0.9544    1.662         1.63       0.1031
   1              rs205478   10811672    C        ADD     1798      1.044   0.1128   0.8371    1.303       0.3834       0.7014
   1              rs205488   10827135    C        ADD     1786      1.315    0.117    1.045    1.653        2.337      0.01944
   1              rs205474   10832861    C        ADD     1802     0.9053   0.1201   0.7155    1.146      -0.8283       0.4075
   1             rs1750861   10869052    C        ADD     1800     0.9469   0.1146   0.7565    1.185      -0.4764       0.6338
   1             rs7555879   10890026    A        ADD     1799     0.8933   0.1618   0.6506    1.227      -0.6973       0.4856
   1              rs661352   10890155    A        ADD     1800      1.024   0.1113   0.8233    1.274       0.2133       0.8311
   1            exm2249489   10890771    A        ADD     1801      1.024   0.1105   0.8244    1.271        0.213       0.8314
   1             rs1292657   10893081    G        ADD     1796      1.033   0.1332   0.7958    1.342       0.2456        0.806
   1              rs672270   10907842    C        ADD     1795     0.9491   0.1917   0.6518    1.382      -0.2728        0.785
   1              rs550887   10920576    C        ADD     1802     0.8468   0.1944   0.5785     1.24      -0.8553       0.3924
   1             rs1280988   10924710    T        ADD     1798     0.8395   0.1128   0.6729    1.047       -1.551        0.121
   1             rs6677198   10934895    G        ADD     1792      1.019   0.1299   0.7902    1.315       0.1478       0.8825
   1             rs6660223   10938897    T        ADD     1800     0.9088   0.1529   0.6734    1.226      -0.6252       0.5318
   1            rs11586137   10940895    A        ADD     1799     0.9149   0.1445   0.6892    1.215      -0.6152       0.5384
   1             rs6670956   10957719    C        ADD     1799      1.062   0.1162   0.8454    1.333       0.5148       0.6067
   1            rs10157927   10974329    T        ADD     1798     0.7171   0.1594   0.5247     0.98       -2.087      0.03693
   1             rs6540954   10977102    T        ADD     1798       1.12   0.1146   0.8947    1.402       0.9892       0.3226
   1             rs1280971   10978316    T        ADD     1801      1.158   0.1142   0.9258    1.449        1.285       0.1989
   1            rs12748162   10986308    A        ADD     1801     0.9321   0.1304   0.7219    1.204      -0.5393       0.5897
   1             rs9803711   10996382    A        ADD     1800          1   0.1115   0.8039    1.245     0.002436       0.9981
   1             rs1925666   10999600    G        ADD     1801     0.7983   0.1127   0.6401   0.9956       -1.999       0.0456
   1             rs6666764   11005495    T        ADD     1793     0.9398    0.114   0.7516    1.175      -0.5443       0.5862
   1            rs11121657   11013286    G        ADD     1802      1.036   0.1095   0.8361    1.284       0.3249       0.7453
   1              exm13835   11014118    T        ADD     1802     0.7896   0.1149   0.6304   0.9891       -2.055      0.03984
   1              exm13854   11015165    G        ADD     1801     0.8045   0.1144   0.6428    1.007       -1.901      0.05733
   1        psy_rs12077098   11018573    A        ADD     1802      1.917   0.1898    1.321    2.781        3.428    0.0006078
   1             rs6685896   11022020    C        ADD     1802      1.075   0.1079   0.8698    1.328       0.6675       0.5045
   1            exm2259679   11029478    T        ADD     1794     0.9937   0.1112   0.7992    1.236     -0.05654       0.9549
   1             rs2003046   11032827    A        ADD     1802      1.116   0.1374   0.8528    1.462       0.8013       0.4229
   1            rs12565727   11033082    G        ADD     1802      1.088   0.1356   0.8338    1.419       0.6196       0.5355
   1            rs11121667   11038476    T        ADD     1801      1.139   0.1331   0.8775    1.479       0.9781        0.328
   1             rs9430161   11046855    T        ADD     1802      1.012    0.203     0.68    1.507      0.06027       0.9519
   1             rs6704113   11053101    G        ADD     1800      1.006   0.1282   0.7823    1.293      0.04411       0.9648
   1            rs11121675   11060075    G        ADD     1801     0.9246   0.1287   0.7185     1.19      -0.6094       0.5423
   1            rs11121676   11063043    T        ADD     1797       0.83   0.1429   0.6272    1.098       -1.304       0.1922
   1             rs9430335   11072117    C        ADD     1801     0.9973   0.1547   0.7364     1.35     -0.01765       0.9859
   1             rs2273348   11079077    T        ADD     1800      1.013   0.1425   0.7662     1.34      0.09135       0.9272
   1              exm13967   11090916    C        ADD     1801      1.004   0.1422   0.7595    1.326      0.02561       0.9796
   1              exm13983   11097867    T        ADD     1802      1.018    0.204   0.6827    1.519      0.08864       0.9294
   1            rs12121344   11111629    T        ADD     1801      0.955   0.1466   0.7165    1.273      -0.3143       0.7533
   1             rs2791653   11129848    T        ADD     1799      1.032   0.1962   0.7029    1.517       0.1628       0.8707
   1              exm14250   11158105    T        ADD     1794     0.7498   0.2296   0.4781    1.176       -1.255       0.2096
   1        psy_rs77086655   11194874    A        ADD     1801     0.8377   0.2068   0.5585    1.256      -0.8564       0.3918
   1            rs12122605   11248020    T        ADD     1799     0.8706   0.1464   0.6535     1.16      -0.9472       0.3435
   1             rs2076655   11289161    G        ADD     1800     0.9713   0.1217   0.7651    1.233      -0.2392       0.8109
   1             rs7525957   11318236    C        ADD     1799      0.905   0.1473    0.678    1.208      -0.6779       0.4978
   1        psy_rs61773725   11383314    T        ADD     1802       1.18   0.2112   0.7802    1.785       0.7845       0.4328
   1             rs2982380   11395283    C        ADD     1795      1.349   0.1441    1.017    1.789        2.077      0.03783
   1            exm2263813   11400409    C        ADD     1802      1.173   0.1382   0.8943    1.537        1.152       0.2494
   1             rs2335404   11435942    C        ADD     1802      1.246   0.1336   0.9592    1.619        1.648      0.09936
   1             rs2788557   11439588    G        ADD     1802      1.254   0.1156        1    1.573        1.961      0.04985
   1             rs3010208   11444975    T        ADD     1801      1.243   0.1154   0.9911    1.558        1.883      0.05973
   1             rs6671983   11461601    G        ADD     1801      1.203   0.1185   0.9535    1.517        1.558       0.1192
   1            rs11121728   11468442    T        ADD     1801      1.222   0.1204   0.9651    1.547        1.665      0.09585
   1            rs10864504   11476203    G        ADD     1802      1.175   0.1221   0.9245    1.492        1.317       0.1878
   1            rs10864505   11477294    C        ADD     1802      1.123    0.139    0.855    1.474       0.8325       0.4051
   1             rs2077480   11488203    G        ADD     1802      1.092   0.1218   0.8598    1.386         0.72       0.4715
   1              rs877309   11489678    G        ADD     1802      1.078   0.1438   0.8135    1.429       0.5239       0.6003
   1             rs2922240   11493832    T        ADD     1801       0.98   0.1104   0.7893    1.217      -0.1833       0.8545
   1             rs2379151   11494573    A        ADD     1800     0.9607   0.1152   0.7665    1.204      -0.3481       0.7278
   1             rs2379159   11504514    C        ADD     1801     0.9299   0.1146   0.7428    1.164      -0.6345       0.5257
   1            rs12026602   11518397    C        ADD     1801       0.84   0.1163   0.6688    1.055         -1.5       0.1336
   1            rs11121742   11520653    G        ADD     1802     0.8472   0.1992   0.5733    1.252      -0.8325       0.4051
   1            rs12046038   11525533    G        ADD     1796      0.848   0.1256   0.6629    1.085       -1.312       0.1895
   1         psy_rs4846010   11531059    A        ADD     1800      1.104   0.1141   0.8831    1.381       0.8706        0.384
   1            rs10159458   11534053    C        ADD     1798     0.8632    0.116   0.6876    1.084       -1.268       0.2049
   1             rs7555562   11542957    C        ADD     1802      0.945   0.2024   0.6355    1.405      -0.2796       0.7798
   1             rs7534208   11554687    C        ADD     1801     0.9331   0.1158   0.7437    1.171      -0.5976       0.5501
   1             rs2745265   11574942    G        ADD     1801     0.9079   0.1228   0.7137    1.155       -0.787       0.4313
   1              exm14698   11579470    G        ADD     1792     0.8703   0.1346   0.6685    1.133       -1.032       0.3019
   1             rs2076469   11584164    C        ADD     1801     0.9529   0.1805   0.6689    1.357      -0.2671       0.7894
   1              exm14731   11585308    T        ADD     1801      1.059   0.1226   0.8329    1.347       0.4691        0.639
   1             rs2235660   11595331    T        ADD     1800     0.7758     0.21    0.514    1.171       -1.209       0.2268
   1             rs2817619   11603063    A        ADD     1800      1.002   0.1976   0.6803    1.476      0.01021       0.9919
   1             rs2745291   11607932    T        ADD     1802      1.013   0.1619   0.7377    1.391      0.08029        0.936
   1            rs11808316   11619154    T        ADD     1800     0.9847   0.1835   0.6873    1.411     -0.08402        0.933
   1             rs2745285   11626858    G        ADD     1794      1.043   0.1306   0.8074    1.347       0.3217       0.7477
   1             rs2745276   11641283    T        ADD     1802     0.9608   0.2448   0.5947    1.552      -0.1632       0.8704
   1        psy_rs11589841   11648200    A        ADD     1802     0.7339   0.1854   0.5103    1.055       -1.669      0.09506
   1             rs7530509   11654491    A        ADD     1802     0.7279   0.1658   0.5259    1.007       -1.916      0.05537
   1              rs761087   11656684    T        ADD     1800     0.8028   0.1242   0.6293    1.024       -1.768      0.07705
   1              rs761084   11660710    A        ADD     1800     0.8641   0.1135   0.6918    1.079       -1.287       0.1982
   1             rs4846019   11665575    A        ADD     1802     0.7831   0.1163   0.6234   0.9836       -2.102      0.03554
   1              rs734737   11675059    A        ADD     1800     0.8728   0.1157   0.6957    1.095       -1.175       0.2398
   1            rs10779763   11690766    A        ADD     1800     0.7877     0.12   0.6227   0.9966       -1.989      0.04674
   1             rs6671295   11698902    A        ADD     1802     0.8038   0.1157   0.6408    1.008       -1.888      0.05901
   1             rs6540987   11703843    A        ADD     1801     0.8667   0.1505   0.6453    1.164      -0.9505       0.3419
   1             rs2294641   11721854    G        ADD     1786     0.9578   0.1172   0.7613    1.205      -0.3683       0.7127
   1             rs2233025   11735652    T        ADD     1800      1.023   0.1278   0.7959    1.314       0.1742       0.8617
   1             rs2336030   11736600    T        ADD     1799     0.9905   0.1202   0.7826    1.254     -0.07924       0.9368
   1         psy_rs7553585   11739358    G        ADD     1801      1.069    0.114   0.8548    1.336       0.5835       0.5595
   1             rs7539455   11754168    G        ADD     1793       1.04   0.1334   0.8004     1.35       0.2912       0.7709
   1             rs1534991   11761252    G        ADD     1789      0.868   0.1733    0.618    1.219      -0.8167       0.4141
   1             rs9430624   11763677    A        ADD     1802      1.011   0.1096   0.8155    1.253      0.09863       0.9214
   1              exm15048   11766424    T        ADD     1798      1.087   0.1392   0.8276    1.428          0.6       0.5485
   1              exm15082   11771929    A        ADD     1785       1.18   0.1954   0.8043     1.73       0.8455       0.3978
   1             rs4846029   11783484    T        ADD     1783      1.099   0.1136   0.8792    1.373        0.827       0.4083
   1        psy_rs12116971   11797024    G        ADD     1802      0.894   0.1132   0.7161    1.116        -0.99       0.3222
   1             rs1128059   11810674    A        ADD     1797      1.165    0.125   0.9114    1.488        1.219        0.223
   1             rs4845877   11824303    T        ADD     1794     0.8893   0.1515   0.6608    1.197      -0.7746       0.4386
   1             rs4845881   11828319    G        ADD     1796     0.8847   0.1551   0.6528    1.199      -0.7895       0.4298
   1            rs12132479   11836450    G        ADD     1801     0.9938   0.2332   0.6292     1.57     -0.02662       0.9788
   1             rs4846048   11846252    G        ADD     1800     0.9711   0.1769   0.6866    1.374      -0.1657       0.8684
   1             rs1476413   11852300    A        ADD     1800     0.8678   0.1757    0.615    1.225      -0.8071       0.4196
   1              exm15320   11856378    G        ADD     1797     0.8016   0.1171   0.6372    1.008       -1.888      0.05901
   1             rs1801133   11856378    C        ADD     1800      0.796    0.117   0.6329    1.001       -1.951      0.05111
   1        exm-rs17367504   11862778    G        ADD     1802     0.9192   0.2196   0.5977    1.414      -0.3836       0.7013
   1             rs3737964   11867044    A        ADD     1800     0.9843   0.1874   0.6818    1.421     -0.08463       0.9326
   1             rs4846054   11869230    C        ADD     1797     0.8559   0.1485   0.6397    1.145       -1.048       0.2947
   1             rs7537765   11887303    G        ADD     1801     0.7327   0.2136   0.4821    1.114       -1.456       0.1454
   1              rs198415   11901592    C        ADD     1801     0.8503    0.226    0.546    1.324      -0.7175       0.4731
   1              exm15531   11906068    G        ADD     1802     0.9899   0.2225   0.6401    1.531      -0.0457       0.9636
   1              rs198389   11919271    G        ADD     1802      1.029   0.1438   0.7764    1.364       0.2001       0.8414
   1             rs6676300   11925300    G        ADD     1802       1.04   0.1468   0.7801    1.387       0.2682       0.7886
   1             rs9661078   11936324    C        ADD     1801     0.9424   0.1336   0.7253    1.224      -0.4443       0.6569
   1             rs7554327   11937404    C        ADD     1802      1.065   0.1248   0.8342    1.361       0.5079       0.6115
   1             rs6667637   11947957    G        ADD     1802     0.8087   0.1152   0.6453    1.013       -1.844      0.06525
   1            rs17037520   11952406    C        ADD     1802      0.839   0.1142   0.6708    1.049       -1.538       0.1241
   1             rs1999594   11959216    T        ADD     1790     0.8772    0.112   0.7043    1.093        -1.17       0.2421
   1              rs926269   11969748    T        ADD     1800     0.8047   0.1139   0.6437    1.006       -1.908      0.05641
   1             rs7554547   11973888    G        ADD     1801     0.8305   0.1121   0.6667    1.035       -1.657      0.09755
   1             rs2038028   11979556    G        ADD     1802     0.7986    0.111   0.6425   0.9927       -2.026      0.04273
   1             rs4846080   12004999    A        ADD     1802     0.8006     0.11   0.6453   0.9933       -2.021      0.04329
   1             rs2336379   12008863    G        ADD     1801     0.8645   0.2057   0.5776    1.294       -0.708       0.4789
   1              exm15706   12009956    A        ADD     1802     0.8227   0.2079   0.5473    1.237      -0.9389       0.3478
   1             rs2273289   12018290    C        ADD     1789     0.8361   0.2099   0.5541    1.261      -0.8531       0.3936
   1             rs2273291   12025353    C        ADD     1801       0.85   0.1095   0.6857    1.054       -1.484       0.1379
   1             rs3818157   12027308    A        ADD     1801      0.843   0.1092   0.6806    1.044       -1.564       0.1177
   1             rs2295281   12059412    T        ADD     1802     0.8737   0.1093   0.7052    1.082       -1.235       0.2168
   1             rs2236057   12062205    A        ADD     1801      1.133   0.1083   0.9162    1.401        1.152       0.2493
   1              rs730123   12070292    A        ADD     1792     0.8333   0.1091   0.6729    1.032       -1.672      0.09449
   1            rs11588779   12082881    T        ADD     1789      1.225   0.2026   0.8233    1.821            1       0.3172
   1              exm15970   12082926    A        ADD     1799      1.071   0.1104   0.8624    1.329       0.6187       0.5361
   1            rs12042105   12105048    C        ADD     1800        1.1   0.1142    0.879    1.376       0.8313       0.4058
   1        psy_rs58625164   12132632    A        ADD     1802     0.5238    0.241   0.3266     0.84       -2.683     0.007293
   1             rs6690493   12135526    A        ADD     1802     0.9185   0.1305   0.7112    1.186      -0.6518       0.5145
   1            rs12092682   12166855    T        ADD     1801      1.286   0.1128    1.031    1.604         2.23      0.02577
   1              rs501525   12180805    G        ADD     1801     0.8726   0.1317   0.6741     1.13       -1.035       0.3008
   1             rs2486316   12183245    T        ADD     1802      1.177   0.2032   0.7901    1.752       0.8007       0.4233
   1            rs17422381   12184423    G        ADD     1802      0.942   0.1155   0.7511    1.181      -0.5176       0.6048
   1              exm16119   12186058    G        ADD     1802      0.931   0.2388    0.583    1.487      -0.2992       0.7648
   1             rs1201122   12188482    C        ADD     1801      1.132   0.1504   0.8434    1.521       0.8273        0.408
   1            exm2264802   12189561    G        ADD     1800      1.071   0.1437   0.8083     1.42       0.4789        0.632
   1             rs1148472   12194451    T        ADD     1795     0.8173    0.197   0.5555    1.202       -1.025       0.3056
   1              rs630542   12206866    A        ADD     1797     0.9165   0.1281    0.713    1.178      -0.6804       0.4963
   1             rs1148460   12216488    G        ADD     1801      0.752   0.1319   0.5807   0.9739       -2.161      0.03071
   1              rs945439   12248942    C        ADD     1797      1.144   0.1847   0.7969    1.644       0.7305       0.4651
   1         psy_rs1201157   12249031    G        ADD     1801     0.8984   0.1239   0.7047    1.145      -0.8651        0.387
   1              exm16193   12252955    G        ADD     1798      1.197   0.1843   0.8339    1.717       0.9743       0.3299
   1             rs5746059   12262792    G        ADD     1789      1.017   0.1871   0.7048    1.468      0.09055       0.9278
   1        psy_rs12563166   12274919    C        ADD     1802      0.947   0.1314    0.732    1.225       -0.414       0.6789
   1            exm2264987   12305286    A        ADD     1797     0.9349   0.1144   0.7472     1.17      -0.5884       0.5563
   1              rs235246   12316584    G        ADD     1801     0.8758   0.1333   0.6744    1.137      -0.9952       0.3196
   1             rs3765339   12329295    A        ADD     1802     0.9272   0.1382   0.7073    1.216      -0.5467       0.5846
   1             rs3765337   12342599    C        ADD     1797     0.8756   0.1153   0.6985    1.098       -1.152       0.2492
   1             rs7523900   12363811    T        ADD     1787      1.008   0.1784    0.711     1.43      0.04737       0.9622
   1            rs28533750   12391953    C        ADD     1798     0.9121   0.1332   0.7026    1.184      -0.6905       0.4899
   1             rs7547740   12463073    G        ADD     1799      1.199   0.1526    0.889    1.617        1.189       0.2343
   1            rs11801678   12467620    T        ADD     1802      1.012    0.178   0.7136    1.434      0.06499       0.9482
   1             rs6660365   12480504    C        ADD     1802     0.9265    0.117   0.7366    1.165      -0.6528       0.5139
   1            rs12129750   12573823    A        ADD     1802      1.248   0.1568   0.9181    1.698        1.415        0.157
   1             rs7521256   12600396    C        ADD     1800      0.879   0.1739   0.6251    1.236      -0.7415       0.4584
   1             rs6541027   12605011    C        ADD     1793     0.8749   0.1167    0.696      1.1       -1.145       0.2523
   1             rs4845904   12619096    A        ADD     1802      0.845   0.1931   0.5788    1.234      -0.8721       0.3832
   1             rs6541035   12620545    T        ADD     1802      1.001   0.2029   0.6725     1.49     0.004557       0.9964
   1            rs10864570   12625101    C        ADD     1802      1.248   0.1799   0.8769    1.775         1.23       0.2186
   1             rs4846118   12626549    T        ADD     1793     0.8237   0.1173   0.6546    1.037       -1.653      0.09834
   1             rs4997711   12627680    T        ADD     1792      1.031   0.1142   0.8241     1.29       0.2662       0.7901
   1                rs4580   12628188    G        ADD     1801        1.2   0.1361   0.9187    1.566        1.337       0.1812
   1            kgp6343019   12638964    T        ADD     1800     0.8119   0.1179   0.6444    1.023       -1.767      0.07723
   1             rs3128461   12639168    T        ADD     1800     0.8439    0.118   0.6696    1.064       -1.438       0.1504
   1              exm16854   12639389    C        ADD     1802     0.8178   0.1394   0.6222    1.075       -1.443       0.1492
   1            rs12128227   12640081    C        ADD     1802     0.8326   0.2459   0.5143    1.348       -0.745       0.4563
   1            rs11540058   12640650    A        ADD     1801     0.8278    0.246   0.5111    1.341      -0.7683       0.4423
   1            rs12029485   12642243    G        ADD     1802      1.318   0.2102   0.8729    1.989        1.313       0.1892
   1             rs7535209   12650076    C        ADD     1801      1.135   0.1445   0.8553    1.507       0.8782       0.3798
   1            rs12045736   12654035    T        ADD     1801      1.197    0.114   0.9573    1.497        1.577       0.1147
   1        psy_rs75856707   12660252    A        ADD     1799     0.8435    0.118   0.6692    1.063       -1.442       0.1492
   1             rs4846127   12663774    C        ADD     1801     0.9242   0.1106    0.744    1.148      -0.7128        0.476
   1             rs4394668   12671229    C        ADD     1802      1.108   0.1255   0.8665    1.417       0.8178       0.4135
   1             rs3000896   12682574    A        ADD     1795     0.9882   0.1165   0.7866    1.242      -0.1015       0.9192
   1             rs6699993   12683190    T        ADD     1799      1.349   0.1339    1.038    1.754        2.237      0.02531
   1         psy_rs3000893   12683421    C        ADD     1801     0.7667   0.1383   0.5846    1.005        -1.92      0.05481
   1             rs2265709   12731572    C        ADD     1799        1.3   0.2037   0.8722    1.938        1.289       0.1976
   1             rs2265711   12734774    G        ADD     1802      1.526   0.2125    1.006    2.314        1.987      0.04691
   1             rs2489260   12741240    A        ADD     1801       1.38   0.1668   0.9948    1.913        1.929      0.05376
   1             rs3010948   12754569    C        ADD     1802       1.61   0.1836    1.123    2.307        2.592     0.009538
   1             rs3000860   12776218    T        ADD     1796      1.265   0.1756   0.8968    1.785         1.34       0.1803
   1             rs3000858   12777320    G        ADD     1802      1.212   0.1587   0.8881    1.654        1.212       0.2254
   1              exm17005   12785494    G        ADD     1802      1.065   0.1594   0.7796    1.456       0.3976       0.6909
   1             rs4846143   12802955    C        ADD     1791      1.142   0.1601   0.8344    1.563       0.8296       0.4068
   1            rs10746500   12816316    C        ADD     1796       1.09   0.1684   0.7833    1.516       0.5095       0.6104
   1              exm17066   12820870    T        ADD     1802      1.181   0.1748   0.8385    1.664       0.9521        0.341
   1             rs2359533   12824223    C        ADD     1802      1.058   0.1533   0.7836    1.429       0.3696       0.7116
   1             rs1008477   12829219    A        ADD     1801     0.9497   0.1721   0.6778    1.331      -0.2998       0.7643
   1            rs11121976   12833428    T        ADD     1802      1.081   0.1845   0.7526    1.551         0.42       0.6745
   1              exm17094   12835868    T        ADD     1802     0.9136   0.1664   0.6593    1.266      -0.5433       0.5869
   1            rs28488227   13176463    A        ADD     1801       1.84   0.1746    1.307    2.591        3.494    0.0004751
   1            rs11580598   13783354    T        ADD     1801      1.251   0.1674   0.9011    1.737        1.338        0.181
   1             rs2999878   13786622    C        ADD     1801     0.8928   0.1226   0.7021    1.135       -0.925        0.355
   1            rs10803324   13787005    T        ADD     1802      1.238   0.1697   0.8875    1.726        1.257       0.2089
   1            rs12036704   13792898    C        ADD     1801     0.8348   0.1354   0.6403    1.088       -1.334       0.1824
   1             rs3013083   13793207    G        ADD     1802     0.8572   0.1237   0.6726    1.092       -1.246       0.2129
   1             rs3013087   13793635    G        ADD     1801     0.9254    0.238   0.5804    1.475       -0.326       0.7444
   1              exm18547   13802325    C        ADD     1801      0.865    0.125   0.6771    1.105        -1.16        0.246
   1             rs6680362   13814103    G        ADD     1798      0.783    0.146   0.5881    1.042       -1.675      0.09392
   1             rs3013045   13816121    G        ADD     1795     0.8514   0.1337   0.6552    1.106       -1.203       0.2289
   1            rs11578529   13822397    G        ADD     1801     0.6781   0.1644   0.4913    0.936       -2.362      0.01818
   1             rs2990678   13837213    C        ADD     1800     0.9646   0.1246   0.7555    1.232      -0.2891       0.7725
   1            exm2264988   13842586    G        ADD     1800     0.6509   0.2078   0.4331    0.978       -2.067      0.03875
   1          psy_rs442493   13842679    A        ADD     1802      1.083    0.163   0.7872    1.491       0.4916        0.623
   1             rs4345799   13851036    T        ADD     1802     0.9622   0.1124   0.7719    1.199      -0.3427       0.7318
   1             rs2168201   13852683    T        ADD     1802     0.8601   0.1607   0.6277    1.179      -0.9377       0.3484
   1              rs444516   13870966    C        ADD     1801      1.006   0.1155   0.8022    1.261        0.051       0.9593
   1             rs6684199   13880522    G        ADD     1796      1.053   0.1412   0.7984    1.389       0.3651        0.715
   1            rs12042662   13885279    G        ADD     1802      1.144   0.1144    0.914    1.431        1.174       0.2404
   1              rs355022   13908690    C        ADD     1801      1.115   0.1154   0.8897    1.399       0.9474       0.3434
   1            rs12757529   13909211    A        ADD     1799     0.8272   0.1408   0.6276     1.09       -1.348       0.1778
   1              rs355028   13913180    T        ADD     1801      1.059   0.1431   0.7998    1.402       0.3994       0.6896
   1            rs10927904   13914909    T        ADD     1802     0.9587   0.1174   0.7617    1.207      -0.3593       0.7193
   1             rs1412839   13938511    A        ADD     1800      1.231   0.1498   0.9176    1.651        1.386       0.1658
   1             rs3820304   13938788    A        ADD     1800     0.9798   0.1117   0.7871     1.22      -0.1828        0.855
   1              rs876931   13944568    C        ADD     1801     0.9685   0.1167   0.7705    1.217      -0.2742       0.7839
   1             rs6703700   13946586    A        ADD     1802     0.9038   0.1265   0.7054    1.158         -0.8       0.4237
   1             rs7515525   13952864    G        ADD     1796     0.9259    0.114   0.7405    1.158      -0.6757       0.4992
   1            rs10927926   13966218    A        ADD     1802        1.1   0.1201   0.8692    1.392       0.7923       0.4282
   1            rs16852640   13971360    A        ADD     1800      1.093   0.1214   0.8613    1.386       0.7298       0.4655
   1             rs4662010   14001018    C        ADD     1801       1.05   0.1166   0.8352    1.319       0.4158       0.6775
   1             rs4077841   14020405    C        ADD     1799      1.123    0.212   0.7415    1.702       0.5489       0.5831
   1             rs2487622   14033128    T        ADD     1802     0.8692   0.1167   0.6915    1.092       -1.202       0.2293
   1             rs2359756   14096420    G        ADD     1802     0.8505   0.1302   0.6589    1.098       -1.244       0.2137
   1         exm-rs1210110   14096821    G        ADD     1797     0.8487   0.1171   0.6746    1.068       -1.401       0.1613
   1        1KG_1_14106394   14106394    D        ADD     1797     0.9923    0.128   0.7722    1.275      -0.0606       0.9517
   1             rs1203651   14109114    T        ADD     1801     0.8719   0.1228   0.6854    1.109       -1.116       0.2644
   1             rs1203638   14121892    A        ADD     1801       1.07   0.1326   0.8253    1.388       0.5122       0.6085
   1             rs2281170   14124098    T        ADD     1800      1.019   0.1257   0.7967    1.304       0.1523       0.8789
   1             rs2244634   14134154    C        ADD     1801     0.9506   0.1384   0.7248    1.247      -0.3663       0.7142
   1              exm18870   14143003    A        ADD     1802      1.115   0.1406   0.8465    1.469       0.7746       0.4386
   1             rs2235514   14146935    C        ADD     1802      1.061   0.1382   0.8089     1.39       0.4254       0.6705
   1             rs2697971   14148441    A        ADD     1802       1.02   0.1223   0.8024    1.296       0.1609       0.8722
   1             rs7530376   14158776    A        ADD     1786      1.084    0.128   0.8438    1.394       0.6332       0.5266
   1              rs982510   14160754    T        ADD     1802      1.089   0.1151   0.8689    1.364       0.7395       0.4596
   1              rs720035   14190669    T        ADD     1802      1.075   0.1257   0.8401    1.375       0.5738       0.5661
   1             rs1203660   14192526    T        ADD     1801      1.042   0.1165    0.829    1.309       0.3505       0.7259
   1          psy_rs764784   14205287    G        ADD     1802     0.9761    0.115    0.779    1.223      -0.2107       0.8331
   1            rs10737914   14210730    T        ADD     1801      1.023    0.134    0.787    1.331       0.1722       0.8633
   1             rs1528786   14214412    C        ADD     1802     0.8984   0.1747    0.638    1.265      -0.6132       0.5397
   1             rs2744652   14216203    A        ADD     1802      1.003   0.1312   0.7755    1.297      0.02107       0.9832
   1              rs760911   14218438    T        ADD     1800     0.9231   0.1159   0.7355    1.159      -0.6898       0.4903
   1             rs2744647   14220942    T        ADD     1790       1.06   0.2495   0.6497    1.728        0.232       0.8165
   1             rs1203709   14228490    A        ADD     1802       1.06   0.1082   0.8571     1.31       0.5349       0.5927
   1             rs6697531   14234944    G        ADD     1802      1.134   0.1216   0.8933    1.439        1.032       0.3023
   1            rs12122426   14240350    C        ADD     1800      0.865   0.1483   0.6468    1.157      -0.9775       0.3283
   1            rs10803436   14245737    A        ADD     1801      1.127   0.1174   0.8953    1.418        1.018       0.3089
   1             rs7542884   14252372    G        ADD     1800     0.9787   0.1134   0.7836    1.222        -0.19       0.8493
   1             rs7535502   14255847    G        ADD     1802      1.216   0.2106   0.8049    1.837        0.929       0.3529
   1             rs2206585   14261909    C        ADD     1801      0.923   0.1382    0.704     1.21      -0.5795       0.5622
   1            exm2249847   14281451    T        ADD     1800      1.002   0.1122   0.8041    1.248      0.01708       0.9864
   1            rs12118400   14290847    G        ADD     1801      1.134   0.1868   0.7862    1.635       0.6719       0.5017
   1            rs10927972   14297110    A        ADD     1799      1.166   0.1353   0.8942     1.52        1.133       0.2572
   1            rs12024045   14297220    G        ADD     1796      1.202   0.1643   0.8713    1.659        1.121       0.2621
   1             rs2359899   14303160    A        ADD     1801      1.295   0.1339    0.996    1.684         1.93       0.0536
   1             rs4661462   14311056    A        ADD     1799      1.307   0.2263   0.8389    2.037        1.184       0.2365
   1            rs12072002   14315141    C        ADD     1802     0.8364   0.2149   0.5489    1.274      -0.8316       0.4056
   1             rs6681501   14320502    T        ADD     1800      1.282   0.2701   0.7552    2.177       0.9205       0.3573
   1            rs12129723   14331940    G        ADD     1802      1.178   0.1319     0.91    1.526        1.244       0.2133
   1            rs12566758   14338807    C        ADD     1801      1.348   0.2155   0.8836    2.056        1.386       0.1659
   1            rs16853407   14341876    T        ADD     1802     0.9558   0.2171   0.6245    1.463      -0.2082       0.8351
   1             rs2206586   14359224    G        ADD     1802      1.066   0.1898   0.7351    1.547       0.3384       0.7351
   1         exm-rs7414562   14359780    G        ADD     1801      1.111   0.1429   0.8393    1.469       0.7337       0.4631
   1             rs2294811   14365793    T        ADD     1798      1.189   0.2193   0.7738    1.828       0.7907       0.4291
   1             rs4662089   14368289    A        ADD     1802      1.093   0.1576   0.8029    1.489        0.567       0.5707
   1            rs10754907   14372163    T        ADD     1800      1.112   0.1518    0.826    1.498       0.7005       0.4836
   1          psy_rs742545   14397803    A        ADD     1801     0.8536   0.1371   0.6525    1.117       -1.155       0.2479
   1            rs10928004   14418448    C        ADD     1802      1.071   0.1157   0.8539    1.344       0.5956       0.5515
   1            rs10928009   14433775    C        ADD     1801      1.044   0.1283   0.8121    1.343       0.3384       0.7351
   1             rs6664213   14440141    G        ADD     1802     0.9925    0.127   0.7738    1.273     -0.05966       0.9524
   1         psy_rs7519796   14441384    A        ADD     1800     0.9058   0.1306   0.7013     1.17      -0.7582       0.4483
   1             rs4662105   14448184    T        ADD     1800      1.391   0.1399    1.057    1.829        2.356      0.01846
   1              rs717538   14457230    G        ADD     1802      1.368   0.1394    1.041    1.798         2.25      0.02447
   1             rs6671072   14463067    G        ADD     1797      1.616   0.1519      1.2    2.177        3.161     0.001571
   1            rs10803459   14464167    T        ADD     1793       1.35   0.1376     1.03    1.768        2.178      0.02939
   1             rs4661477   14467720    T        ADD     1802       1.38   0.1376    1.053    1.807        2.339      0.01936
   1            rs12758112   14473926    A        ADD     1802     0.8297    0.115   0.6622    1.039       -1.623       0.1045
   1            rs17353931   14476490    G        ADD     1802     0.9179   0.1144   0.7335    1.149      -0.7492       0.4537
   1            rs10928043   14487284    C        ADD     1798     0.8913   0.1612   0.6499    1.223      -0.7136       0.4755
   1             rs7546077   14489962    G        ADD     1801      1.119   0.1342   0.8603    1.456       0.8384       0.4018
   1             rs9803674   14490497    C        ADD     1801      1.025   0.1158   0.8167    1.286        0.212       0.8321
   1            rs10803470   14492478    T        ADD     1801      1.096   0.1353   0.8405    1.428       0.6757       0.4992
   1             rs7541978   14493845    A        ADD     1800      1.095    0.117   0.8707    1.377       0.7766       0.4374
   1             rs6692372   14495162    G        ADD     1801       1.08   0.1363   0.8268    1.411       0.5641       0.5727
   1            rs12568548   14496787    A        ADD     1801      0.909   0.1261   0.7099    1.164      -0.7564       0.4494
   1            rs10754914   14507739    A        ADD     1801      1.076    0.113   0.8619    1.342       0.6454       0.5186
   1            rs12736419   14509334    C        ADD     1802     0.9072   0.1211   0.7155     1.15       -0.804       0.4214
   1              rs565765   14512986    C        ADD     1802      1.225    0.113   0.9818    1.529        1.797      0.07233
   1              rs641343   14518979    T        ADD     1788      1.023   0.1125   0.8208    1.276       0.2045       0.8379
   1              rs647287   14539152    G        ADD     1800      1.222   0.1196   0.9663    1.544        1.674      0.09422
   1            rs10157045   14575084    A        ADD     1802      1.166   0.1115   0.9369    1.451        1.376       0.1689
   1            exm2264989   14579733    A        ADD     1802      1.129   0.1144   0.9019    1.412        1.057       0.2903
   1             rs6668555   14579742    T        ADD     1798     0.9515   0.1134   0.7619    1.188       -0.438       0.6614
   1            rs12403871   14583472    G        ADD     1802      1.524   0.2009    1.028    2.259        2.096      0.03606
   1             rs4662139   14586879    A        ADD     1799     0.8392   0.1194   0.6641     1.06       -1.468        0.142
   1            rs12406699   14598055    T        ADD     1802      1.455   0.1878    1.007    2.102        1.998      0.04573
   1             rs7555815   14603198    C        ADD     1802      1.207   0.1548    0.891    1.635        1.215       0.2245
   1             rs1416628   14621842    A        ADD     1802     0.9938   0.1277   0.7737    1.276     -0.04891        0.961
   1              rs946481   14635852    G        ADD     1798      0.944   0.1336   0.7266    1.226      -0.4315       0.6661
   1             rs1416623   14649876    G        ADD     1802     0.6896   0.2393   0.4314    1.102       -1.553       0.1204
   1              rs820626   14657100    C        ADD     1799     0.7565   0.1846   0.5268    1.086       -1.511       0.1308
   1             rs2789746   14673025    A        ADD     1802       1.02   0.1133   0.8173    1.274       0.1788       0.8581
   1             rs7355173   14676909    T        ADD     1802      1.039   0.1436   0.7843    1.377       0.2673       0.7892
   1            rs10803271   14700829    T        ADD     1801      1.063   0.1549   0.7849    1.441       0.3965       0.6917
   1            rs11590846   14703854    T        ADD     1802     0.9517   0.1265   0.7427    1.219      -0.3916       0.6953
   1              rs735832   14704676    T        ADD     1802      1.073   0.1649   0.7765    1.482       0.4263       0.6699
   1             rs7527767   14718957    T        ADD     1800      1.042   0.1204   0.8231     1.32       0.3432       0.7314
   1            rs12405445   14732019    T        ADD     1780      1.298   0.1258    1.015    1.661        2.076       0.0379
   1             rs3928343   14740155    A        ADD     1782     0.9852   0.1546   0.7277    1.334     -0.09626       0.9233
   1            rs10754856   14755827    T        ADD     1802     0.8876   0.1142   0.7096     1.11       -1.044       0.2963
   1             rs2183102   14760634    G        ADD     1802     0.9263   0.1387   0.7057    1.216      -0.5521       0.5809
   1             rs6658316   14775805    C        ADD     1800     0.9347   0.1118   0.7508    1.164      -0.6039       0.5459
   1             rs6658744   14776392    C        ADD     1797     0.8921   0.1469   0.6689     1.19      -0.7771       0.4371
   1             rs6429661   14780811    C        ADD     1800     0.9759   0.1244   0.7648    1.245      -0.1958       0.8447
   1             rs6682103   14782380    G        ADD     1801     0.8954   0.1112     0.72    1.114      -0.9933       0.3206
   1             rs4661496   14790631    C        ADD     1799     0.9491   0.1107    0.764    1.179      -0.4719        0.637
   1         exm-rs7555566   14804874    G        ADD     1801     0.9562   0.1194   0.7567    1.208      -0.3752       0.7075
   1             rs2486764   14806750    A        ADD     1802      0.941   0.1122   0.7553    1.172      -0.5419       0.5879
   1             rs2486762   14807686    G        ADD     1790     0.9037   0.1148   0.7216    1.132      -0.8821       0.3777
   1             rs2480061   14808756    T        ADD     1802     0.9882   0.1113   0.7945    1.229      -0.1066       0.9151
   1            rs12129734   14819757    G        ADD     1800     0.9096   0.2116   0.6008    1.377      -0.4475       0.6545
   1            rs12031064   14823637    A        ADD     1799      1.131   0.1605   0.8257    1.549       0.7665       0.4434
   1            rs12733612   14826029    G        ADD     1802     0.9366   0.1123   0.7516    1.167      -0.5828       0.5601
   1            rs10803285   14830984    A        ADD     1801     0.9291   0.1146   0.7422    1.163      -0.6419        0.521
   1            rs10733135   14831066    G        ADD     1802     0.9851   0.1144   0.7872    1.233      -0.1317       0.8953
   1            rs11807837   14841189    A        ADD     1800     0.9701   0.1203   0.7663    1.228      -0.2526       0.8006
   1            rs12138326   14845459    A        ADD     1802      1.489   0.1639     1.08    2.053        2.427      0.01521
   1             rs3892594   14849088    T        ADD     1799     0.7795   0.1202   0.6159   0.9866       -2.072      0.03823
   1             rs1890784   14863561    A        ADD     1802      1.183   0.1782   0.8341    1.677       0.9416       0.3464
   1            rs10927460   14870568    G        ADD     1798     0.9486   0.1395   0.7217    1.247      -0.3779       0.7055
   1             rs4385705   14876032    A        ADD     1802      0.874   0.1171   0.6948      1.1        -1.15       0.2502
   1            rs17403250   14883844    A        ADD     1802      1.053   0.1442   0.7938    1.397       0.3586       0.7199
   1            rs10927468   14901191    G        ADD     1800      1.192   0.1168   0.9478    1.498        1.501       0.1334
   1             rs4661292   14915147    G        ADD     1801      1.134   0.1224   0.8917    1.441        1.024        0.306
   1            rs10803289   14934220    G        ADD     1802      1.148   0.1228   0.9025     1.46        1.125       0.2608
   1            rs11579756   14947920    C        ADD     1802      1.046   0.1517   0.7772    1.409       0.2983       0.7655
   1             rs6699411   14978291    T        ADD     1802     0.9849   0.1705   0.7051    1.376     -0.08953       0.9287
   1              rs761191   14981920    G        ADD     1801      1.118   0.1163     0.89    1.404       0.9584       0.3379
   1             rs1028389   14994487    T        ADD     1801     0.8996   0.1929   0.6164    1.313      -0.5487       0.5832
   1             rs2871581   15009937    A        ADD     1799     0.9186   0.1206   0.7252    1.164      -0.7042       0.4813
   1             rs7534010   15032340    C        ADD     1802      1.206   0.1358    0.924    1.573        1.378       0.1683
   1             rs4661514   15033508    A        ADD     1802      1.018   0.1271   0.7935    1.306       0.1403       0.8885
   1             rs7516095   15039411    G        ADD     1789       1.13   0.1148   0.9026    1.416        1.068       0.2857
   1             rs2050126   15056175    C        ADD     1802      0.811   0.1547   0.5989    1.098       -1.354       0.1756
   1             rs1997762   15067407    T        ADD     1802      1.003   0.1499   0.7473    1.345      0.01678       0.9866
   1             rs6660333   15068997    A        ADD     1801     0.9634   0.1697   0.6908    1.343        -0.22       0.8258
   1             rs6429674   15072614    A        ADD     1802      1.065   0.1445   0.8021    1.413       0.4338       0.6644
   1             rs6661767   15077567    G        ADD     1802      1.101   0.1368    0.842    1.439       0.7025       0.4824
   1             rs4357518   15080560    A        ADD     1800     0.9777   0.1362   0.7486    1.277      -0.1657       0.8684
   1             rs4543785   15089767    T        ADD     1801     0.9451   0.1364   0.7234    1.235      -0.4144       0.6786
   1          psy_rs732470   15093471    A        ADD     1801       1.14    0.123   0.8959    1.451        1.067       0.2861
   1              rs732469   15093562    C        ADD     1802      1.137   0.1203   0.8984     1.44        1.069        0.285
   1              rs804125   15111927    G        ADD     1802      1.009   0.1299   0.7826    1.302      0.07228       0.9424
   1             rs1721829   15117060    T        ADD     1801     0.9422   0.1836   0.6574     1.35      -0.3242       0.7458
   1             rs1737349   15124318    G        ADD     1802     0.8142   0.1125   0.6531    1.015       -1.827      0.06766
   1              rs804130   15125699    G        ADD     1802     0.9355    0.114   0.7482     1.17      -0.5853       0.5583
   1            rs12568933   15127627    T        ADD     1785      1.181   0.1231   0.9278    1.503        1.351       0.1767
   1             rs6671788   15130227    T        ADD     1799      1.022   0.1233   0.8026    1.302       0.1776        0.859
   1             rs3845590   15138738    C        ADD     1800     0.9455   0.1107   0.7611    1.174      -0.5068       0.6123
   1            rs10489354   15144305    T        ADD     1802     0.9389   0.1395   0.7143    1.234      -0.4521       0.6512
   1            rs11585327   15167003    A        ADD     1801      1.263   0.1369   0.9656    1.651        1.705      0.08827
   1             rs2103116   15185229    T        ADD     1801      1.071    0.135   0.8218    1.395       0.5065       0.6125
   1             rs3845596   15189299    C        ADD     1802      1.105   0.1286   0.8586    1.421       0.7739        0.439
   1             rs2803399   15192559    A        ADD     1790      1.056   0.1764   0.7475    1.492       0.3096       0.7568
   1            rs12564579   15197814    T        ADD     1801     0.9474   0.1281    0.737    1.218      -0.4215       0.6734
   1             rs2690024   15211824    A        ADD     1799      1.108   0.2036   0.7433    1.651       0.5026       0.6152
   1             rs2489772   15244761    C        ADD     1795     0.9018   0.1657   0.6518    1.248      -0.6238       0.5328
   1            rs10927583   15258425    A        ADD     1802      1.042   0.1376   0.7957    1.365       0.2997       0.7644
   1             rs6693394   15265404    A        ADD     1802      1.116   0.1127   0.8946    1.391        0.971       0.3315
   1             rs7514440   15283217    G        ADD     1802      1.206   0.1798   0.8478    1.715        1.042       0.2976
   1             rs6429696   15286805    T        ADD     1800       1.15   0.1125   0.9224    1.434        1.243        0.214
   1            rs10754875   15294031    A        ADD     1801      1.127    0.114   0.9017     1.41        1.052       0.2929
   1            rs12084008   15303970    A        ADD     1802      1.124   0.2143   0.7382     1.71       0.5435       0.5868
   1             rs7522712   15307478    A        ADD     1795      1.045   0.1227   0.8218     1.33       0.3613       0.7179
   1            rs12409399   15317488    G        ADD     1802     0.9403   0.1126   0.7541    1.173      -0.5463       0.5849
   1             rs4661310   15320449    T        ADD     1801     0.9321   0.1266   0.7273    1.194       -0.556       0.5782
   1             rs1316257   15323416    T        ADD     1789      0.953   0.1823   0.6667    1.362      -0.2638       0.7919
   1             rs7529561   15328151    C        ADD     1802      1.135    0.126   0.8864    1.453        1.003       0.3159
   1            rs16851112   15328697    A        ADD     1788        1.1   0.1335   0.8469    1.429       0.7146       0.4748
   1            rs10927627   15331802    G        ADD     1794      1.016   0.1148   0.8115    1.272       0.1396       0.8889
   1             rs6429703   15339960    T        ADD     1801     0.9523   0.1351   0.7307    1.241       -0.362       0.7173
   1            rs10927631   15346330    C        ADD     1789       1.11   0.2342   0.7017    1.757       0.4474       0.6546
   1             rs6667220   15347640    G        ADD     1801      1.095   0.1923    0.751    1.596        0.471       0.6377
   1             rs6684496   15352820    A        ADD     1800      1.016   0.1092   0.8206    1.259       0.1493       0.8814
   1             rs4520412   15359967    C        ADD     1802      1.095   0.1646   0.7931    1.512       0.5518       0.5811
   1            rs10927653   15368553    G        ADD     1802      1.083    0.136   0.8298    1.414       0.5877       0.5568
   1              rs761288   15377687    G        ADD     1802     0.8233   0.1249   0.6445    1.052       -1.557       0.1194
   1             rs2076566   15389862    G        ADD     1802     0.7863   0.1284   0.6113    1.011       -1.872       0.0612
   1             rs9943244   15395881    C        ADD     1802     0.7598   0.1444   0.5725    1.008       -1.901      0.05725
   1            rs16851241   15401158    A        ADD     1799     0.6686    0.287    0.381    1.173       -1.403       0.1608
   1             rs2175774   15406696    T        ADD     1797     0.8058   0.1372   0.6158    1.055       -1.573       0.1157
   1        psy_rs17372042   15410037    A        ADD     1802      1.446   0.2253     0.93    2.249        1.638       0.1015
   1             rs6669698   15411661    G        ADD     1799     0.7134   0.1339   0.5487   0.9275       -2.522      0.01168
   1            rs10927670   15412415    T        ADD     1795      0.821   0.1363   0.6285    1.072       -1.447        0.148
   1             rs4661575   15414413    T        ADD     1795     0.7812    0.127    0.609    1.002       -1.944      0.05185
   1          psy_rs514137   15426471    G        ADD     1799      1.036   0.1136   0.8289    1.294       0.3087       0.7575
   1          psy_rs534918   15426780    A        ADD     1802     0.9812   0.1156   0.7822    1.231      -0.1642       0.8696
   1              rs494983   15431657    C        ADD     1796      1.081   0.1172   0.8594     1.36       0.6664       0.5051
   1              rs496567   15435257    C        ADD     1802     0.8606   0.1134   0.6891    1.075       -1.324       0.1855
   1              exm19023   15438990    G        ADD     1797      1.143   0.1206    0.902    1.447        1.105       0.2691
   1             rs2235789   15442058    A        ADD     1798      1.087   0.1163   0.8651    1.365        0.714       0.4752
   1             rs2235784   15444288    G        ADD     1801      1.082   0.1213   0.8534    1.373       0.6524       0.5141
   1            rs13375820   15446168    A        ADD     1798      1.069   0.1856   0.7431    1.538         0.36       0.7188
   1             rs6429711   15467263    C        ADD     1800      1.164   0.1273   0.9071    1.494        1.194       0.2325
   1              rs761301   15471992    C        ADD     1802      1.048    0.121    0.827    1.329         0.39       0.6965
   1             rs1883761   15477865    C        ADD     1797     0.7936   0.2322   0.5034    1.251      -0.9956       0.3195
   1             rs4661582   15482932    T        ADD     1802      1.051   0.1243   0.8239    1.341       0.4022       0.6876
   1            rs10489452   15489884    G        ADD     1801      1.218   0.1281   0.9478    1.566        1.542       0.1232
   1             rs7540957   15492032    A        ADD     1792     0.7335    0.186   0.5094    1.056       -1.666      0.09562
   1            rs16851354   15495620    C        ADD     1798      1.226   0.1291   0.9521    1.579         1.58       0.1141
   1             rs4436387   15498452    T        ADD     1797     0.8409   0.2134   0.5534    1.278      -0.8119       0.4168
   1            rs16851358   15500332    T        ADD     1802     0.6298   0.2489   0.3867    1.026       -1.858      0.06319
   1            rs10927698   15504403    T        ADD     1798      1.004   0.1169   0.7986    1.263      0.03645       0.9709
   1            rs12145963   15507197    T        ADD     1802      1.169   0.1491   0.8726    1.565        1.046       0.2956
   1             rs4661594   15507952    T        ADD     1801      1.021   0.1348   0.7843     1.33       0.1578       0.8746
   1            rs11588628   15512222    T        ADD     1802      1.141    0.137   0.8721    1.492       0.9608       0.3367
   1            rs10927709   15516299    T        ADD     1802      1.186   0.1418   0.8984    1.566        1.204       0.2285
   1            rs16851387   15518792    A        ADD     1802     0.5861   0.2492   0.3597   0.9552       -2.144      0.03205
   1             rs1316533   15539483    G        ADD     1799     0.9096   0.1379   0.6942    1.192      -0.6867       0.4923
   1             rs6429728   15540685    A        ADD     1791     0.9515   0.1886   0.6575    1.377      -0.2639       0.7919
   1            rs12057512   15544366    C        ADD     1800     0.8865   0.1672   0.6388     1.23      -0.7205       0.4712
   1            rs10803369   15550525    A        ADD     1794     0.9975   0.1235   0.7831    1.271     -0.02023       0.9839
   1             rs6429732   15558938    C        ADD     1802      1.099   0.1219   0.8651    1.395       0.7711       0.4407
   1            rs12034146   15561181    C        ADD     1801      1.036   0.1203   0.8187    1.312       0.2972       0.7663
   1             rs4644485   15566803    C        ADD     1788     0.6843   0.2473   0.4214    1.111       -1.534        0.125
   1            rs16851480   15583819    C        ADD     1802     0.9615   0.1362   0.7362    1.256      -0.2884       0.7731
   1             rs7520597   15585613    G        ADD     1792     0.8718   0.1528   0.6462    1.176      -0.8983       0.3691
   1             rs6676098   15588759    C        ADD     1796     0.9978   0.1865   0.6924    1.438     -0.01165       0.9907
   1            rs10927753   15591929    T        ADD     1802     0.9574   0.1462   0.7189    1.275      -0.2981       0.7656
   1              exm19091   15599025    A        ADD     1789     0.8816   0.1353   0.6763    1.149      -0.9314       0.3516
   1            rs10927758   15600085    A        ADD     1802     0.9163   0.1379   0.6993    1.201       -0.634       0.5261
   1            rs10927764   15606453    C        ADD     1802      1.161   0.1337   0.8935    1.509        1.118       0.2635
   1              rs572953   15609117    C        ADD     1796      1.147   0.1761   0.8125     1.62       0.7811       0.4347
   1              exm19101   15616139    A        ADD     1795      1.192   0.1781   0.8411    1.691       0.9883        0.323
   1             rs7554324   15644729    C        ADD     1792     0.9495    0.114   0.7594    1.187      -0.4548       0.6492
   1             rs3765356   15651062    G        ADD     1801     0.8727   0.1173   0.6934    1.098       -1.161       0.2456
   1              exm19145   15668276    A        ADD     1802     0.8582   0.1142   0.6861    1.073       -1.339       0.1804
   1              exm19172   15687059    G        ADD     1802      1.096   0.1295   0.8507    1.413       0.7114       0.4768
   1              rs542008   15687814    C        ADD     1802     0.8861   0.1312   0.6852    1.146      -0.9215       0.3568
   1              rs876295   15697183    C        ADD     1802      0.957   0.1213   0.7545    1.214      -0.3622       0.7172
   1              exm19206   15707775    G        ADD     1801      0.716   0.2195   0.4657    1.101       -1.522        0.128
   1              exm19210   15708540    G        ADD     1798     0.8917   0.1292   0.6922    1.149      -0.8873       0.3749
   1             rs1010294   15708540    C        ADD     1800     0.8917   0.1292   0.6922    1.149      -0.8873       0.3749
   1              rs742361   15726566    A        ADD     1802      1.044   0.1523   0.7745    1.407       0.2816       0.7783
   1              rs733887   15732793    G        ADD     1802     0.9343   0.1235   0.7335     1.19      -0.5507       0.5818
   1             rs2092324   15733394    A        ADD     1800     0.9288   0.1114   0.7466    1.156      -0.6628       0.5075
   1             rs7525279   15745380    C        ADD     1798     0.9907   0.1296   0.7685    1.277     -0.07193       0.9427
   1            rs10436957   15768304    A        ADD     1793      1.044    0.132   0.8062    1.352       0.3276       0.7432
   1             rs7556116   15796714    A        ADD     1797     0.9749   0.1432   0.7363    1.291      -0.1777        0.859
   1              exm19422   15808767    A        ADD     1799      1.018   0.1151   0.8126    1.276       0.1574       0.8749
   1              exm19431   15808872    A        ADD     1796      1.036   0.1181   0.8219    1.306       0.2986       0.7652
   1            rs12130370   15810624    T        ADD     1799      1.061   0.1134   0.8497    1.325       0.5234       0.6007
   1             rs4646092   15821673    A        ADD     1780     0.9431   0.1786   0.6645    1.338       -0.328       0.7429
   1             rs6685648   15825195    C        ADD     1802     0.9604    0.126   0.7502    1.229      -0.3211       0.7482
   1              exm19561   15850613    A        ADD     1787     0.9173   0.1172    0.729    1.154      -0.7365       0.4614
   1            rs10927796   15857134    G        ADD     1796     0.9381   0.1165   0.7466    1.179      -0.5484       0.5834
   1         newrs11583306   15860803    T        ADD     1801     0.9303   0.1774   0.6571    1.317      -0.4075       0.6837
   1              exm19696   15904318    T        ADD     1802     0.9136   0.1773   0.6455    1.293      -0.5096       0.6103
   1             rs6429759   15910003    T        ADD     1799     0.9231   0.1148   0.7371    1.156      -0.6973       0.4856
   1            rs16851855   15930869    A        ADD     1802        1.1   0.1646   0.7965    1.518       0.5772       0.5638
   1             rs6697813   15951743    T        ADD     1802      1.172   0.1834   0.8183     1.68       0.8671       0.3859
   1             rs1980607   15975237    G        ADD     1802        1.1   0.1631   0.7992    1.515       0.5857       0.5581
   1            rs10492987   15993338    G        ADD     1802      1.111   0.1131   0.8898    1.386        0.928       0.3534
   1            rs12746773   16001588    T        ADD     1802       1.23   0.1641   0.8918    1.697        1.262        0.207
   1              exm19870   16042766    C        ADD     1800      1.286   0.1582   0.9433    1.753        1.591       0.1116
   1            rs16851970   16044401    A        ADD     1802      1.269   0.1792   0.8933    1.804        1.331       0.1833
   1             rs7539884   16055931    C        ADD     1799      1.029   0.1449   0.7745    1.367       0.1967       0.8441
   1            rs35365738   16068364    A        ADD     1802      1.044   0.1417   0.7906    1.378       0.3017       0.7629
   1            rs12725198   16080171    A        ADD     1779      1.214   0.1645   0.8796    1.677        1.181       0.2377
   1              rs867321   16087164    A        ADD     1799      1.236   0.1511   0.9191    1.662        1.402        0.161
   1              rs938295   16087260    T        ADD     1802      1.181   0.1398    0.898    1.554        1.191       0.2338
   1            rs12083988   16089356    A        ADD     1802      1.256   0.1282   0.9767    1.614        1.776      0.07572
   1            rs10803398   16097237    G        ADD     1800      1.191    0.211   0.7876    1.801       0.8281       0.4076
   1            rs11576404   16110815    A        ADD     1801     0.9564   0.1134   0.7658    1.194      -0.3933       0.6941
   1            rs12569079   16124438    A        ADD     1802     0.9251   0.1135   0.7406    1.155      -0.6865       0.4924
   1             rs6677321   16149301    C        ADD     1797       0.79   0.1185   0.6262   0.9965        -1.99      0.04664
   1             rs6701290   16188681    G        ADD     1802      1.272   0.1185    1.009    1.605        2.032      0.04216
   1              exm20381   16255644    T        ADD     1802      1.282     0.12    1.014    1.622        2.073      0.03813
   1              exm20548   16259813    A        ADD     1801     0.9323   0.1393   0.7096    1.225      -0.5032       0.6149
   1              rs848189   16277647    T        ADD     1800      1.119   0.1166   0.8901    1.406       0.9614       0.3363
   1        exm-rs10927875   16299312    T        ADD     1801     0.7803   0.1255   0.6102   0.9979       -1.977      0.04804
   1             rs1739828   16327422    C        ADD     1802      1.183   0.1199   0.9356    1.497        1.405       0.1601
   1            rs11578845   16336654    A        ADD     1801      1.036    0.135   0.7951     1.35       0.2616       0.7936
   1             rs1048245   16341354    G        ADD     1797      1.027   0.1206   0.8106      1.3       0.2188       0.8268
   1            exm2264805   16344664    A        ADD     1801      1.049   0.1342   0.8065    1.365        0.357       0.7211
   1             rs3754322   16346507    G        ADD     1800      1.399   0.1257    1.094     1.79        2.672     0.007531
   1              rs945425   16348412    T        ADD     1798     0.8097    0.115   0.6463    1.014       -1.836      0.06641
   1              exm21247   16382201    A        ADD     1799     0.9283   0.1552   0.6849    1.258      -0.4792       0.6318
   1         exm-rs9442235   16393357    T        ADD     1800     0.9302   0.1125   0.7462     1.16      -0.6434         0.52
   1            rs10927902   16395147    A        ADD     1802      1.354   0.2246   0.8722    2.103        1.351       0.1767
   1        psy_rs72887136   16397870    C        ADD     1800     0.9701   0.2501   0.5942    1.584      -0.1214       0.9034
   1            rs28757713   16422010    A        ADD     1802       1.42    0.254    0.863    2.335         1.38       0.1677
   1        psy_rs79415741   16449884    A        ADD     1800     0.7772   0.2273   0.4978    1.213       -1.109       0.2673
   1            exm2250133   16451767    A        ADD     1799      0.952   0.1159   0.7585    1.195      -0.4247        0.671
   1             rs3820610   16452998    G        ADD     1797     0.9701   0.1142   0.7756    1.213      -0.2662       0.7901
   1              exm21451   16464489    T        ADD     1800     0.9437   0.1766   0.6676    1.334      -0.3284       0.7426
   1             rs6603867   16474701    A        ADD     1796     0.9097   0.1178   0.7222    1.146      -0.8031       0.4219
   1              rs924206   16495998    T        ADD     1801     0.9091   0.2284    0.581    1.423      -0.4172       0.6765
   1             rs1497406   16505320    C        ADD     1801      1.166   0.1137    0.933    1.457         1.35        0.177
   1             rs4661359   16513153    T        ADD     1801      1.107   0.1138   0.8854    1.383       0.8898       0.3736
   1            rs11260930   16514343    G        ADD     1800     0.9475   0.1144   0.7572    1.186       -0.471       0.6376
   1             rs6656611   16515805    C        ADD     1802      1.026   0.1128   0.8221    1.279       0.2236       0.8231
   1              rs221031   16524869    C        ADD     1788     0.9271   0.1142   0.7412     1.16      -0.6626       0.5076
   1              rs221035   16526529    G        ADD     1802      1.218   0.1685   0.8756    1.695        1.171       0.2414
   1             rs2863845   16561179    T        ADD     1802      1.038   0.1737   0.7383    1.459       0.2133       0.8311
   1             rs3738632   16574316    T        ADD     1802      1.011   0.1112    0.813    1.257      0.09859       0.9215
   1            rs11804252   16642849    T        ADD     1802      1.086   0.1633   0.7883    1.495       0.5036       0.6146
   1             rs4661736   16645277    C        ADD     1802      1.086   0.1633   0.7883    1.495       0.5036       0.6146
   1              exm21810   16730308    T        ADD     1798      1.404   0.2093   0.9317    2.116        1.622       0.1048
   1              rs907796   16732860    A        ADD     1802      1.047   0.1106   0.8433    1.301       0.4191       0.6752
   1              exm21841   16736132    C        ADD     1794     0.7471   0.1832   0.5217     1.07       -1.592       0.1114
   1             rs4661747   16739953    A        ADD     1802     0.7711   0.1729   0.5495    1.082       -1.504       0.1326
   1              rs821000   16773880    A        ADD     1801        1.1   0.1207   0.8684    1.394       0.7908       0.4291
   1              rs279779   16776804    C        ADD     1801      1.057   0.1166   0.8409    1.328       0.4745       0.6351
   1             rs9435730   17305903    G        ADD     1796      1.376   0.1838     0.96    1.973        1.738      0.08222
   1             rs9435734   17311190    G        ADD     1800     0.9157   0.1124   0.7346    1.141      -0.7834       0.4334
   1             rs2076604   17318065    G        ADD     1797     0.9932   0.1163   0.7908    1.248     -0.05826       0.9535
   1         exm-rs3738814   17331676    C        ADD     1801      1.018   0.1112   0.8185    1.266       0.1591       0.8736
   1             rs2076600   17337391    T        ADD     1800     0.9694   0.1136   0.7759    1.211      -0.2736       0.7844
   1             rs2871775   17345905    T        ADD     1800      1.085   0.1111   0.8728    1.349       0.7354       0.4621
   1             rs7550829   17357577    T        ADD     1798      1.287   0.2502    0.788    2.101        1.008       0.3136
   1             rs4920653   17366871    C        ADD     1800     0.9332   0.1109   0.7509     1.16      -0.6239       0.5327
   1             rs4920442   17388770    T        ADD     1801      1.293   0.2434   0.8025    2.084        1.056        0.291
   1            exm2273318   17395480    G        ADD     1801      1.009   0.1102   0.8129    1.252      0.07967       0.9365
   1             rs2076598   17395521    C        ADD     1801      1.009   0.1101   0.8131    1.252      0.08109       0.9354
   1             rs2057096   17405809    C        ADD     1800     0.9987   0.1103   0.8045     1.24     -0.01157       0.9908
   1             rs2057094   17405949    G        ADD     1785     0.9931   0.1103   0.8001    1.233      -0.0625       0.9502
   1             rs2076617   17409017    T        ADD     1800     0.9611    0.113   0.7701    1.199      -0.3512       0.7255
   1             rs2076614   17413459    T        ADD     1797     0.9318   0.1184   0.7388    1.175      -0.5963        0.551
   1             rs2014725   17417253    G        ADD     1801      0.938   0.1111   0.7544    1.166      -0.5762       0.5645
   1             rs1005753   17444769    C        ADD     1799      1.007   0.1251    0.788    1.287      0.05494       0.9562
   1              rs910223   17459855    A        ADD     1802      1.028   0.1423   0.7778    1.359        0.194       0.8462
   1              rs877648   17462261    T        ADD     1800     0.9159   0.1125   0.7347    1.142      -0.7809       0.4349
   1            rs12408879   17468135    G        ADD     1801     0.9643   0.1246   0.7553    1.231      -0.2917       0.7705
   1             rs2454163   17487951    T        ADD     1801       1.01   0.1392   0.7686    1.326       0.0687       0.9452
   1             rs2977265   17503210    A        ADD     1801      0.966   0.1533   0.7153    1.305      -0.2254       0.8217
   1             rs3003469   17521274    A        ADD     1800      1.058   0.1395   0.8046     1.39        0.401       0.6884
   1             rs4384275   17534310    T        ADD     1797      0.995   0.1598   0.7274    1.361     -0.03148       0.9749
   1             rs2977278   17538952    C        ADD     1801      1.124   0.1753   0.7973    1.585       0.6677       0.5043
   1             rs2977283   17541949    A        ADD     1800      1.082   0.1118   0.8694    1.348        0.708       0.4789
   1        psy_rs72646750   17549180    A        ADD     1802      1.108   0.1409   0.8404     1.46       0.7254       0.4682
   1         psy_rs2293913   17550303    C        ADD     1800     0.9965   0.1213   0.7857    1.264     -0.02901       0.9769
   1        psy_rs10127662   17554853    G        ADD     1802     0.9769   0.2316   0.6204    1.538       -0.101       0.9196
   1             rs3003406   17557133    C        ADD     1798      1.006   0.1328   0.7751    1.305       0.0424       0.9662
   1             rs4268393   17559196    C        ADD     1802      1.286   0.1562   0.9469    1.746         1.61       0.1073
   1            rs11203339   17560972    T        ADD     1802      1.289   0.1393   0.9809    1.694        1.821      0.06855
   1             rs2977225   17573439    C        ADD     1802     0.9484   0.1342    0.729    1.234      -0.3952       0.6927
   1             rs2977227   17576328    C        ADD     1800      1.071   0.1183   0.8495    1.351       0.5813        0.561
   1             rs2977228   17576499    C        ADD     1801     0.8647   0.2073    0.576    1.298      -0.7012       0.4832
   1              exm23425   17586134    G        ADD     1799      1.043   0.1595    0.763    1.426        0.264       0.7917
   1              exm23450   17593316    A        ADD     1800      1.017   0.1644   0.7368    1.403       0.1017        0.919
   1             rs2293917   17601083    T        ADD     1800     0.8959   0.1248   0.7015    1.144      -0.8808       0.3784
   1             rs3003434   17602191    G        ADD     1799     0.9337   0.1335   0.7188    1.213      -0.5137       0.6075
   1             rs7548900   17622654    A        ADD     1791      1.019   0.1167    0.811    1.281        0.165        0.869
   1             rs2477142   17629004    G        ADD     1801      1.013   0.1114   0.8141     1.26       0.1124       0.9105
   1             rs2477131   17636321    C        ADD     1801      1.065   0.1216   0.8394    1.352       0.5199       0.6032
   1             rs1748041   17655407    G        ADD     1801      1.045   0.1108   0.8414    1.299       0.4009       0.6885
   1              exm23574   17657534    A        ADD     1799     0.9621   0.1116   0.7731    1.197      -0.3467       0.7289
   1              exm23578   17657616    C        ADD     1797     0.9643   0.1116   0.7748      1.2      -0.3257       0.7447
   1             rs1748033   17662662    A        ADD     1798      1.067   0.1113   0.8582    1.328       0.5863       0.5577
   1             rs2240339   17674108    A        ADD     1801     0.9282   0.1147   0.7413    1.162      -0.6499       0.5158
   1         exm-rs2240335   17674537    T        ADD     1799     0.9427   0.1148   0.7529    1.181      -0.5138       0.6074
   1             rs1635564   17683526    A        ADD     1791     0.8635   0.1214   0.6807    1.095       -1.209       0.2267
   1             rs1635561   17687027    A        ADD     1800     0.9543   0.1631   0.6932    1.314      -0.2865       0.7745
   1        psy_rs79042509   17689276    T        ADD     1802     0.6151   0.2794   0.3557    1.064       -1.739      0.08195
   1             rs1204890   17694701    C        ADD     1791      1.052   0.1568   0.7736     1.43       0.3224       0.7471
   1            rs12732819   17695153    T        ADD     1794       1.06   0.1632   0.7698     1.46       0.3571        0.721
   1             rs6696295   17714864    C        ADD     1794      1.271    0.117     1.01    1.598        2.046      0.04073
   1              exm23745   17714971    A        ADD     1800      1.196   0.1545   0.8837    1.619         1.16       0.2462
   1             rs2526842   17715081    A        ADD     1802      1.165   0.1156   0.9285    1.461        1.318       0.1875
   1             rs6695214   17719843    T        ADD     1802       1.02   0.1179   0.8093    1.285       0.1654       0.8687
   1              exm23767   17720545    T        ADD     1802      1.211   0.1338   0.9314    1.574        1.429        0.153
   1         exm-rs7538876   17722363    A        ADD     1802     0.7978   0.1203   0.6302     1.01       -1.878       0.0604
   1             rs2526830   17728119    T        ADD     1798      1.033   0.1173   0.8205      1.3       0.2737       0.7843
   1             rs6688886   17753639    A        ADD     1800     0.7415   0.1211   0.5848   0.9402       -2.469      0.01353
   1             rs2800686   17763312    A        ADD     1800      1.067   0.1174   0.8474    1.343       0.5503       0.5821
   1             rs2883272   17773159    A        ADD     1802      1.357   0.1268    1.059     1.74        2.411      0.01593
   1             rs2526822   17778571    C        ADD     1802       0.96   0.1448   0.7228    1.275      -0.2817       0.7782
   1            rs12078935   17791882    T        ADD     1796      1.063   0.1413   0.8062    1.403       0.4348       0.6637
   1             rs4920609   17794205    C        ADD     1793      1.119   0.1439   0.8444    1.484       0.7844       0.4328
   1             rs4284283   17796711    G        ADD     1794      1.233   0.1714   0.8815    1.726        1.224        0.221
   1             rs6659366   17800419    A        ADD     1788     0.7534   0.2194   0.4901    1.158        -1.29       0.1969
   1             rs6689677   17820742    C        ADD     1781      1.069   0.1635   0.7758    1.473       0.4074       0.6837
   1            rs11203414   17829956    C        ADD     1801     0.9829   0.1745   0.6983    1.384     -0.09862       0.9214
   1             rs2254135   17834742    G        ADD     1801      1.013   0.1441    0.764    1.344      0.09262       0.9262
   1             rs2244444   17846922    C        ADD     1802     0.9303   0.1544   0.6874    1.259      -0.4675       0.6401
   1             rs4920374   17872028    G        ADD     1801      1.002   0.1125   0.8033    1.249      0.01337       0.9893
   1            exm2268868   17874843    T        ADD     1802     0.9703   0.1101    0.782    1.204      -0.2738       0.7842
   1        psy_rs72648415   17896945    G        ADD     1802       1.04   0.1985   0.7049    1.535       0.1984       0.8427
   1            rs11203423   17907505    A        ADD     1802      1.136   0.1601   0.8301    1.555       0.7969       0.4255
   1              exm23900   17914122    A        ADD     1802     0.8372   0.1635   0.6077    1.154       -1.086       0.2773
   1            rs12404333   17915833    T        ADD     1801     0.9004   0.1231   0.7074    1.146      -0.8527       0.3938
   1             rs4920379   17916382    C        ADD     1801     0.9561   0.1194   0.7566    1.208      -0.3756       0.7072
   1            rs10788679   17916962    A        ADD     1796     0.8924   0.1671   0.6432    1.238      -0.6813       0.4957
   1            rs12562076   17958240    C        ADD     1801     0.8395   0.2483    0.516    1.366      -0.7046        0.481
   1             rs6657353   18000627    G        ADD     1801      1.332   0.1986   0.9028    1.966        1.445       0.1485
   1            rs12742948   18006550    C        ADD     1800      1.137   0.1485   0.8495    1.521       0.8622       0.3886
   1             rs2270978   18023365    G        ADD     1802     0.9564   0.1827   0.6686    1.368      -0.2443        0.807
   1             rs7522419   18033499    G        ADD     1802     0.9584   0.1674   0.6904     1.33       -0.254       0.7995
   1             rs7528432   18034588    T        ADD     1797     0.9725   0.1387    0.741    1.276      -0.2009       0.8407
   1            exm2268655   18043943    C        ADD     1800     0.9631   0.1146   0.7693    1.206      -0.3284       0.7426
   1             rs4920626   18046287    G        ADD     1796     0.9123   0.1128   0.7314    1.138      -0.8139       0.4157
   1            rs11584168   18060436    T        ADD     1790     0.9232    0.114   0.7383    1.154      -0.7008       0.4835
   1             rs2077398   18065643    G        ADD     1800     0.9514   0.1124   0.7633    1.186      -0.4435       0.6574
   1             rs4920381   18092615    C        ADD     1801     0.8357   0.1105   0.6729    1.038       -1.625       0.1042
   1            rs10888060   18099283    A        ADD     1796     0.9001    0.112   0.7226    1.121      -0.9399       0.3473
   1            rs16830757   18124527    T        ADD     1802     0.8191    0.242   0.5097    1.316      -0.8244       0.4097
   1             rs4920642   18128532    C        ADD     1801     0.9543   0.1397   0.7258    1.255      -0.3347       0.7378
   1        psy_rs61766701   18142359    A        ADD     1802      1.543   0.2032    1.036    2.297        2.134      0.03287
   1              exm24137   18149510    T        ADD     1799     0.8508   0.1212   0.6709    1.079       -1.334       0.1822
   1             rs7545559   18158156    T        ADD     1801      1.012   0.1206   0.7986    1.281      0.09526       0.9241
   1              rs495347   18163922    A        ADD     1801     0.9345   0.1139   0.7475    1.168      -0.5947       0.5521
   1              rs491778   18164285    A        ADD     1801      1.166   0.1241    0.914    1.487        1.236       0.2165
   1              rs697760   18179816    T        ADD     1802      1.003   0.1307   0.7762    1.296      0.02119       0.9831
   1            rs12405926   18189103    G        ADD     1793     0.9685   0.1205   0.7648    1.226       -0.266       0.7903
   1              rs615917   18190225    C        ADD     1802      1.259   0.1619   0.9169    1.729        1.424       0.1545
   1              rs542963   18195801    A        ADD     1801      1.152   0.1285   0.8957    1.482        1.103       0.2702
   1            rs11203223   18196800    G        ADD     1798     0.8774   0.1304   0.6795    1.133       -1.004       0.3156
   1            exm2268656   18201318    T        ADD     1800      1.042   0.1113   0.8377    1.296        0.369       0.7121
   1              rs597865   18212230    C        ADD     1788       1.14   0.1194   0.9025    1.441          1.1       0.2711
   1            rs12037123   18225521    T        ADD     1801     0.8454   0.1209    0.667    1.072       -1.389       0.1649
   1              rs620547   18231349    A        ADD     1801     0.9184   0.1099   0.7405    1.139      -0.7743       0.4387
   1            rs12071205   18234374    C        ADD     1802      1.076   0.1555   0.7935     1.46       0.4721       0.6368
   1            rs11203232   18240000    A        ADD     1801     0.9044   0.1172   0.7188    1.138      -0.8581       0.3909
   1            rs12083022   18245365    A        ADD     1799     0.9456   0.1713   0.6759    1.323      -0.3265        0.744
   1            rs12407273   18252805    C        ADD     1802      1.063   0.1333   0.8189    1.381       0.4604       0.6452
   1              rs651743   18268281    G        ADD     1799       1.28   0.1395    0.974    1.683        1.771      0.07654
   1             rs2095518   18268968    G        ADD     1802     0.8129    0.132   0.6276    1.053        -1.57       0.1165
   1              rs661977   18272751    C        ADD     1798      1.058   0.1118   0.8496    1.317       0.5017       0.6159
   1             rs1192579   18283857    A        ADD     1800      1.269   0.1159    1.011    1.593        2.055      0.03989
   1              rs794230   18289252    A        ADD     1801     0.9311   0.1259   0.7274    1.192      -0.5672       0.5705
   1             rs2095842   18297407    C        ADD     1800      0.739   0.1588   0.5413    1.009       -1.904      0.05685
   1             rs1192607   18310576    T        ADD     1799      1.062   0.1742   0.7545    1.494        0.343       0.7316
   1             rs6685120   18311140    G        ADD     1802       1.24   0.1344   0.9526    1.613        1.599       0.1099
   1             rs7340046   18312084    C        ADD     1802      1.062   0.2196   0.6904    1.633       0.2723       0.7854
   1            rs12022529   18325257    T        ADD     1799      1.086   0.1249   0.8504    1.388       0.6626       0.5076
   1             rs1890789   18331332    G        ADD     1801      1.124   0.1162   0.8952    1.412        1.007       0.3139
   1             rs6678740   18335916    G        ADD     1795      1.015   0.2106   0.6715    1.533      0.06956       0.9445
   1            rs17472583   18340025    A        ADD     1796       1.22   0.1245    0.956    1.557        1.599       0.1099
   1            rs11203256   18340225    C        ADD     1801      1.018   0.1206    0.804     1.29       0.1505       0.8804
   1             rs2355459   18349764    A        ADD     1802     0.8112   0.1371     0.62    1.061       -1.526       0.1269
   1             rs4539169   18351999    T        ADD     1800      0.976    0.165   0.7063    1.349      -0.1469       0.8832
   1             rs2355462   18352458    C        ADD     1802     0.7942   0.1542    0.587    1.075       -1.494       0.1352
   1             rs7550969   18353743    T        ADD     1800     0.9572   0.1127   0.7675    1.194      -0.3881       0.6979
   1            rs10887986   18366795    C        ADD     1802     0.8672   0.1431   0.6552    1.148      -0.9954       0.3195
   1             rs7523606   18370015    C        ADD     1801     0.9599   0.1421   0.7266    1.268      -0.2882       0.7732
   1            rs12034254   18373009    T        ADD     1802     0.8158    0.137   0.6237    1.067       -1.487       0.1371
   1             rs1031567   18377790    A        ADD     1802     0.9887   0.1135   0.7915    1.235     -0.09972       0.9206
   1             rs4920421   18392608    T        ADD     1802     0.9519   0.1787   0.6706    1.351       -0.276       0.7825
   1            rs17486629   18405073    T        ADD     1802      1.128   0.1261   0.8809    1.444        0.954       0.3401
   1             rs9660584   18408767    T        ADD     1785     0.9955   0.1141    0.796    1.245     -0.03948       0.9685
   1              rs930851   18429575    T        ADD     1789      1.019   0.1127   0.8174    1.271       0.1711       0.8642
   1            rs12133062   18433355    G        ADD     1802     0.7426      0.2   0.5018    1.099       -1.489       0.1366
   1             rs4920295   18438239    A        ADD     1801      1.087   0.1139   0.8696    1.359       0.7342       0.4628
   1         psy_rs9660126   18444597    T        ADD     1799     0.9491   0.1129   0.7606    1.184      -0.4622       0.6439
   1             rs1858589   18447551    G        ADD     1802     0.8033   0.1921   0.5512    1.171        -1.14       0.2541
   1         psy_rs2355729   18449524    G        ADD     1800     0.9588   0.1106    0.772    1.191      -0.3809       0.7033
   1             rs4920435   18456382    A        ADD     1793     0.9604   0.1128   0.7698    1.198      -0.3579       0.7204
   1            rs12036744   18461490    T        ADD     1793     0.8806   0.1119   0.7072    1.096       -1.137       0.2555
   1              rs753305   18470009    C        ADD     1785      1.069   0.1939   0.7307    1.563       0.3423       0.7321
   1            rs10907331   18471278    A        ADD     1801      1.132   0.1102   0.9123    1.405        1.127       0.2597
   1             rs9329469   18473343    C        ADD     1801     0.8501    0.207   0.5667    1.275      -0.7846       0.4327
   1             rs9727014   18476187    T        ADD     1802     0.9307   0.1101     0.75    1.155      -0.6529       0.5138
   1             rs9661686   18477905    C        ADD     1800      0.789   0.2118    0.521    1.195       -1.119       0.2633
   1             rs9726406   18501662    A        ADD     1797      1.268   0.1227   0.9966    1.612        1.932      0.05335
   1              rs749917   18503402    C        ADD     1799      1.175    0.119   0.9304    1.483        1.353        0.176
   1        psy_rs11260950   18505196    G        ADD     1801      1.504   0.1631    1.092     2.07        2.502      0.01234
   1             rs9728569   18510033    T        ADD     1802      1.275   0.1502   0.9495    1.711        1.615       0.1063
   1        psy_rs10907289   18512328    T        ADD     1802     0.9139   0.2474   0.5628    1.484      -0.3637       0.7161
   1              rs767654   18521689    C        ADD     1801      1.068   0.1391   0.8134    1.403       0.4749       0.6349
   1             rs4920459   18527213    G        ADD     1801      1.215   0.1301   0.9413    1.568        1.495       0.1349
   1             rs4920460   18527267    C        ADD     1802      1.293   0.1128    1.037    1.613        2.281      0.02254
   1             rs9725311   18528026    G        ADD     1796      1.321   0.1234    1.037    1.682        2.255      0.02416
   1             rs1033190   18528848    T        ADD     1801      1.187   0.1851   0.8262    1.707       0.9284       0.3532
   1             rs4920461   18533281    A        ADD     1799      0.989   0.1866   0.6861    1.426     -0.05946       0.9526
   1            rs11260958   18543784    C        ADD     1802      1.237   0.1156   0.9865    1.552        1.842      0.06543
   1             rs3738087   18554356    T        ADD     1796      1.059    0.147   0.7939    1.412       0.3893       0.6971
   1            rs17436172   18556959    A        ADD     1801      1.041   0.1147   0.8312    1.303       0.3475       0.7282
   1            rs12041734   18561590    C        ADD     1802      1.011   0.1508   0.7526    1.359      0.07488       0.9403
   1            exm2264991   18563889    G        ADD     1802      1.225    0.116    0.976    1.538         1.75      0.08004
   1              rs109490   18572901    T        ADD     1801        1.1   0.1547   0.8126     1.49       0.6185       0.5363
   1              rs223188   18585845    T        ADD     1802      1.299   0.2255   0.8348    2.021        1.159       0.2463
   1         psy_rs4920468   18597809    A        ADD     1797     0.8516    0.118   0.6758    1.073       -1.361       0.1736
   1            rs11801569   18600824    C        ADD     1802      1.039   0.1459   0.7804    1.382       0.2605       0.7945
   1             rs6603893   18615392    G        ADD     1799      1.114   0.1737   0.7926    1.566       0.6217       0.5342
   1          psy_rs679836   18627588    G        ADD     1802      1.515    0.223   0.9785    2.346        1.863      0.06251
   1            rs12134352   18631175    C        ADD     1799      1.054    0.126   0.8236     1.35         0.42       0.6745
   1             rs4920474   18643247    C        ADD     1802      1.322   0.1635   0.9596    1.821        1.708      0.08768
   1             rs6663855   18643577    G        ADD     1802      1.089   0.1299   0.8444    1.405       0.6576       0.5108
   1             rs4920477   18643632    T        ADD     1801     0.8359   0.1813   0.5859    1.193      -0.9884       0.3229
   1             rs4920478   18655339    A        ADD     1802     0.9861   0.1189   0.7811    1.245      -0.1178       0.9062
   1              rs552749   18659641    T        ADD     1802     0.9932   0.1119   0.7977    1.237      -0.0606       0.9517
   1          psy_rs536540   18661583    C        ADD     1802      1.025   0.1275   0.7981    1.316       0.1911       0.8485
   1              rs555115   18676961    A        ADD     1800     0.9636   0.1344   0.7404    1.254      -0.2755       0.7829
   1              rs539132   18680330    C        ADD     1802     0.8764   0.1653   0.6338    1.212      -0.7985       0.4246
   1              rs525448   18685434    G        ADD     1802      1.147   0.1211   0.9049    1.455        1.135       0.2566
   1             rs7543948   18693245    A        ADD     1796      1.118   0.1209   0.8825    1.417        0.926       0.3544
   1            rs12123650   18694036    A        ADD     1802      1.072   0.1397   0.8154     1.41       0.4992       0.6176
   1              rs882916   18696215    T        ADD     1802      1.257   0.1382   0.9591    1.648        1.658      0.09734
   1            rs10465918   18701899    G        ADD     1800     0.8112   0.1357   0.6217    1.058       -1.541       0.1232
   1            rs12566510   18705694    G        ADD     1802      1.032   0.1327    0.796    1.339         0.24       0.8103
   1             rs7538502   18709741    T        ADD     1801     0.9926   0.1197    0.785    1.255     -0.06189       0.9507
   1             rs1336129   18722491    G        ADD     1801     0.8993   0.1316   0.6948    1.164      -0.8067       0.4198
   1            rs11810587   18722692    C        ADD     1799      1.171   0.1356   0.8974    1.527        1.162       0.2453
   1            rs12138463   18724101    A        ADD     1795     0.9388   0.1238   0.7365    1.197      -0.5098       0.6102
   1             rs7512723   18728581    C        ADD     1793     0.9424   0.1128   0.7555    1.176       -0.526       0.5989
   1             rs7523920   18730305    T        ADD     1799      1.074   0.1249   0.8404    1.371       0.5681       0.5699
   1              rs867538   18732980    G        ADD     1802      1.062    0.132   0.8201    1.376       0.4574       0.6474
   1            rs12128025   18750431    C        ADD     1801      1.059    0.115   0.8455    1.327       0.5005       0.6167
   1              rs869080   18751864    C        ADD     1802      1.017   0.1447   0.7659    1.351       0.1166       0.9072
   1             rs3007722   18768011    C        ADD     1802      0.876   0.1322    0.676    1.135       -1.001       0.3169
   1             rs3007727   18793520    A        ADD     1800      1.041   0.1948   0.7104    1.524       0.2044       0.8381
   1         exm-rs3007729   18795255    C        ADD     1802     0.9822   0.1115   0.7895    1.222       -0.161       0.8721
   1            rs11261020   18805564    C        ADD     1802       1.04   0.1105   0.8374    1.291       0.3533       0.7239
   1             rs1360918   18805988    C        ADD     1798     0.9195   0.1164    0.732    1.155      -0.7209        0.471
   1              exm24328   18807755    A        ADD     1791     0.8501   0.1529     0.63    1.147       -1.062       0.2883
   1              exm24342   18807938    A        ADD     1783     0.9153   0.1191   0.7247    1.156      -0.7434       0.4572
   1              exm24343   18807953    A        ADD     1797      1.164   0.1163   0.9266    1.462        1.305       0.1919
   1              exm24367   18808292    C        ADD     1788      1.072   0.1513   0.7968    1.442       0.4587       0.6465
   1             rs2992753   18808292    G        ADD     1794      1.077   0.1512   0.8006    1.448        0.489       0.6249
   1             rs4531264   18816616    C        ADD     1797     0.9323   0.1484    0.697    1.247      -0.4721       0.6369
   1            rs10907314   18817181    A        ADD     1793      1.119    0.125   0.8757    1.429       0.8981       0.3691
   1             rs6686713   18821416    G        ADD     1799     0.9567   0.1233   0.7513    1.218      -0.3588       0.7198
   1             rs4920327   18829672    G        ADD     1792     0.9244   0.1325    0.713    1.199      -0.5933        0.553
   1             rs2745302   18839126    T        ADD     1802     0.9444   0.1133   0.7563    1.179      -0.5045       0.6139
   1         psy_rs2745300   18842330    A        ADD     1798      1.094   0.1883   0.7562    1.582       0.4758       0.6342
   1             rs2816025   18851113    T        ADD     1787     0.9834   0.1124    0.789    1.226      -0.1487       0.8818
   1             rs2816030   18857598    C        ADD     1797      1.193   0.1373   0.9117    1.561        1.287       0.1982
   1             rs4920513   18861128    C        ADD     1800      1.043    0.115   0.8323    1.306       0.3639       0.7159
   1             rs2745327   18876408    T        ADD     1799      0.826   0.1296   0.6407    1.065       -1.475       0.1403
   1            rs10907320   18882489    A        ADD     1802      1.324   0.1702   0.9485    1.848        1.649      0.09909
   1             rs2816048   18893763    T        ADD     1798     0.9536   0.1134   0.7636    1.191      -0.4189       0.6753
   1             rs6698315   18895806    A        ADD     1801     0.9506   0.1135    0.761    1.187      -0.4467       0.6551
   1             rs2816065   18914423    C        ADD     1800      1.034   0.1342   0.7947    1.345       0.2482        0.804
   1             rs7543000   18932744    A        ADD     1802      1.004   0.1443   0.7565    1.332      0.02635        0.979
   1             rs4920522   18940380    T        ADD     1801      1.137   0.1123   0.9125    1.417        1.145       0.2524
   1             rs9439713   18972776    A        ADD     1799     0.9588   0.1421   0.7258    1.267      -0.2958       0.7674
   1             rs1339062   18978482    C        ADD     1801      1.163   0.1112   0.9349    1.446        1.354       0.1756
   1             rs6695765   18979320    C        ADD     1801      1.052    0.109   0.8498    1.303       0.4667       0.6407
   1             rs4920338   18990793    T        ADD     1799     0.9797    0.116   0.7804     1.23      -0.1769       0.8596
   1             rs2743208   19017855    G        ADD     1802     0.6948   0.1647   0.5031   0.9596        -2.21       0.0271
   1             rs2076020   19018405    T        ADD     1802      0.605   0.1825   0.4231   0.8652       -2.754     0.005894
   1             rs2743201   19027239    T        ADD     1801      1.161   0.1126   0.9311    1.448        1.326       0.1848
   1              rs589463   19033575    T        ADD     1802       1.05   0.1412   0.7962    1.385       0.3457       0.7296
   1              rs501080   19035393    T        ADD     1801      1.058   0.1223   0.8329    1.345       0.4648       0.6421
   1             rs6670751   19041598    A        ADD     1797      1.031   0.1223    0.811     1.31       0.2473       0.8047
   1            rs17352351   19057553    T        ADD     1801     0.9189   0.1433   0.6938    1.217      -0.5903        0.555
   1             rs9439731   19059471    C        ADD     1800     0.8001   0.1117   0.6428   0.9959       -1.996      0.04588
   1             rs1160680   19080506    C        ADD     1797     0.9743   0.1186   0.7721    1.229      -0.2197       0.8261
   1              rs669138   19088899    A        ADD     1801      1.111   0.1156   0.8861    1.394       0.9142       0.3606
   1             rs7414734   19094738    A        ADD     1802     0.8697   0.1297   0.6745    1.121       -1.077       0.2814
   1            rs16862248   19096297    T        ADD     1799      1.144   0.1161   0.9109    1.436        1.156       0.2478
   1             rs4920537   19109183    T        ADD     1795     0.7297   0.1781   0.5146    1.035       -1.769      0.07682
   1             rs7549129   19119606    T        ADD     1801     0.7328   0.1324   0.5652     0.95       -2.348      0.01889
   1             rs7533384   19119851    A        ADD     1800      1.496   0.1814    1.048    2.135        2.221      0.02636
   1            rs11261071   19122339    T        ADD     1801     0.9205   0.1177    0.731    1.159      -0.7036       0.4817
   1             rs7521204   19138295    T        ADD     1802      1.672   0.1165     1.33      2.1         4.41    1.032e-05
   1        exm-rs12063142   19139517    T        ADD     1802      1.198   0.1267   0.9345    1.535        1.425       0.1541
   1            rs12026106   19145099    T        ADD     1801      1.085   0.1128   0.8701    1.354       0.7265       0.4675
   1            rs12125880   19147761    G        ADD     1798       1.16   0.1119   0.9316    1.444        1.326       0.1847
   1            rs11261081   19149527    A        ADD     1790     0.8056   0.1148   0.6434    1.009       -1.883      0.05966
   1            rs12035855   19163075    G        ADD     1801      1.017   0.1191   0.8051    1.284       0.1394       0.8891
   1             rs7534618   19170078    G        ADD     1802     0.8379   0.1317   0.6472    1.085       -1.343       0.1793
   1             rs4920561   19175593    A        ADD     1801     0.8306   0.1272   0.6473    1.066       -1.459       0.1446
   1              exm24613   19175846    C        ADD     1802      1.122    0.132    0.866    1.453       0.8706        0.384
   1              exm24702   19181393    C        ADD     1792     0.9833   0.1361   0.7531    1.284      -0.1238       0.9015
   1            rs28410948   19188456    C        ADD     1792      1.319    0.142   0.9987    1.743        1.951      0.05109
   1             rs9662598   19191326    A        ADD     1801      1.007   0.1342   0.7741     1.31      0.05145        0.959
   1            rs28652778   19194995    T        ADD     1801      1.481   0.1904     1.02    2.151        2.063      0.03915
   1             rs1138333   19198064    C        ADD     1802      1.037   0.1411   0.7863    1.367       0.2566       0.7975
   1            kgp6288782   19198414    A        ADD     1802      1.039   0.1418   0.7871    1.372       0.2709       0.7865
   1            kgp4426348   19198576    A        ADD     1802      1.441   0.1439    1.087    1.911        2.539       0.0111
   1              GA018624   19198627    A        ADD     1802      1.057   0.1409   0.8016    1.393        0.391       0.6958
   1              GA018625   19198637    G        ADD     1802      1.299   0.1182     1.03    1.638        2.214      0.02685
   1                rs9117   19198895    C        ADD     1801      1.018   0.1446    0.767    1.352       0.1259       0.8998
   1             rs6426802   19202507    T        ADD     1799      1.355   0.1427    1.024    1.792        2.128      0.03334
   1            exm2264807   19202896    G        ADD     1802      1.111   0.1266   0.8666    1.424       0.8292        0.407
   1              GA018629   19202926    T        ADD     1801      1.379   0.1419    1.044    1.821        2.264      0.02355
   1             rs4911985   19215440    G        ADD     1802      0.881   0.1192   0.6974    1.113       -1.063       0.2878
   1             rs6673711   19235517    C        ADD     1802     0.8896   0.1191   0.7043    1.124       -0.982       0.3261
   1             rs6674337   19255754    A        ADD     1800      1.398   0.1565    1.029      1.9        2.143      0.03212
   1            rs17387963   19258375    A        ADD     1801       1.16   0.1517   0.8614    1.561       0.9763       0.3289
   1            rs16862387   19258723    A        ADD     1800      1.183   0.1255   0.9251    1.513         1.34       0.1804
   1              rs992660   19261241    G        ADD     1802      1.237   0.1233    0.971    1.575        1.722      0.08514
   1             rs2024727   19274525    C        ADD     1800      1.344     0.22    0.873    2.068        1.343       0.1794
   1             rs4912013   19284564    T        ADD     1794      1.207   0.1321   0.9319    1.564        1.426       0.1538
   1            rs16862410   19293290    C        ADD     1798      1.385   0.1246    1.085    1.769        2.615     0.008921
   1            rs17384241   19297205    A        ADD     1802        1.3   0.1536   0.9617    1.756        1.706      0.08804
   1             rs6697292   19320209    G        ADD     1798      1.216   0.1659   0.8787    1.684         1.18       0.2379
   1             rs7531434   19335792    C        ADD     1802      1.455   0.1269    1.135    1.866        2.955     0.003124
   1             rs7531834   19344501    A        ADD     1796     0.8203   0.1386   0.6252    1.076       -1.429       0.1531
   1              rs912845   19358015    G        ADD     1801     0.7874   0.1449   0.5927    1.046       -1.649      0.09915
   1            rs10492996   19365552    T        ADD     1802     0.9252   0.1155   0.7377     1.16      -0.6728        0.501
   1            rs10916867   19391177    A        ADD     1802     0.8979   0.1432   0.6781    1.189      -0.7522       0.4519
   1             rs2146866   19405237    T        ADD     1802      1.182   0.1446   0.8902    1.569        1.156       0.2478
   1              exm25450   19499560    C        ADD     1802      0.819   0.1419   0.6202    1.082       -1.407       0.1593
   1         exm-rs1009806   19500551    C        ADD     1801     0.9121   0.1151   0.7278    1.143      -0.7991       0.4242
   1             rs6694521   19500729    G        ADD     1794      1.217   0.1499    0.907    1.632        1.309       0.1905
   1             rs9426682   19533303    A        ADD     1799      1.099   0.1126    0.881     1.37       0.8352       0.4036
   1             rs2073105   19549864    G        ADD     1802        1.1   0.1224   0.8653    1.398       0.7773        0.437
   1             rs3762395   19556408    G        ADD     1800      1.169   0.1843   0.8145    1.677       0.8463       0.3974
   1            rs16862632   19563900    G        ADD     1802      1.066   0.1957   0.7266    1.565       0.3285       0.7425
   1              exm25690   19565338    T        ADD     1801      1.132   0.1856   0.7869    1.629       0.6685       0.5038
   1             rs2273046   19566296    A        ADD     1799      1.176   0.1196     0.93    1.486        1.353       0.1761
   1          exm-rs710865   19568972    T        ADD     1802      1.105   0.1173    0.878    1.391       0.8508       0.3949
   1             rs1042380   19584004    A        ADD     1802      1.039   0.1541   0.7682    1.406       0.2487       0.8036
   1             rs4912064   19602979    T        ADD     1802     0.9025   0.1711   0.6454    1.262      -0.5998       0.5486
   1            rs12407355   19627876    T        ADD     1802      1.235   0.1166    0.983    1.553        1.813       0.0699
   1            rs12132200   19627931    T        ADD     1801      1.713   0.1696    1.228    2.388        3.173      0.00151
   1            exm2268658   19632332    T        ADD     1802      1.312   0.1185     1.04    1.655        2.292      0.02193
   1              rs859218   19640676    A        ADD     1802     0.9466   0.1185   0.7505    1.194      -0.4627       0.6436
   1             rs4912069   19645673    A        ADD     1802     0.9145   0.1253   0.7153    1.169      -0.7129       0.4759
   1             rs3790775   19650220    T        ADD     1802      1.929   0.1785    1.359    2.737         3.68    0.0002329
   1             rs2268813   19666808    A        ADD     1801     0.9191   0.1212   0.7248    1.166      -0.6961       0.4864
   1              rs214327   19674070    A        ADD     1802      1.163    0.113   0.9318    1.451        1.335        0.182
   1              rs214336   19678473    A        ADD     1797     0.7658   0.1155   0.6106   0.9605       -2.309      0.02094
   1            rs12751502   19680532    T        ADD     1801     0.9006   0.1276   0.7012    1.157      -0.8205       0.4119
   1              rs169957   19683301    G        ADD     1802     0.9253   0.1096   0.7464    1.147      -0.7081       0.4789
   1             rs6663076   19706751    C        ADD     1801      1.481    0.233   0.9382    2.339        1.686      0.09175
   1             rs1472566   19713004    T        ADD     1800      1.331   0.1197    1.053    1.684        2.391      0.01682
   1                rs7667   19718824    T        ADD     1801     0.7508   0.1128   0.6018   0.9366       -2.541      0.01106
   1             rs7513800   19725033    A        ADD     1799      1.326   0.1187    1.051    1.673        2.376       0.0175
   1             rs1566531   19727896    T        ADD     1797     0.7737   0.1129   0.6201   0.9653       -2.273      0.02306
   1             rs4912086   19730181    G        ADD     1801      1.054   0.1187    0.835     1.33       0.4405       0.6596
   1            rs12026907   19738518    T        ADD     1801     0.7636    0.113   0.6119   0.9529       -2.386      0.01701
   1             rs6661421   19755204    T        ADD     1798      1.555   0.1591    1.139    2.124        2.777     0.005492
   1            rs10917452   19770968    T        ADD     1802       1.05   0.1121   0.8426    1.307       0.4317        0.666
   1            rs10492998   19772847    T        ADD     1801      1.874   0.1989    1.269    2.768        3.159     0.001581
   1             rs4912096   19775113    C        ADD     1801      1.025   0.1249   0.8022    1.309       0.1961       0.8445
   1              exm26147   19775375    A        ADD     1802     0.9948    0.243   0.6179    1.602     -0.02147       0.9829
   1             rs4481878   19791086    C        ADD     1795     0.9061   0.1194    0.717    1.145      -0.8262       0.4087
   1             rs4912100   19798007    A        ADD     1798      1.123   0.1123   0.9013      1.4        1.035       0.3006
   1              rs924519   19806259    C        ADD     1801     0.8388   0.1103   0.6757    1.041       -1.594        0.111
   1            exm2259924   19806692    G        ADD     1802     0.8468   0.2243   0.5456    1.314      -0.7415       0.4584
   1            rs10917461   19809758    A        ADD     1801     0.9212   0.1157   0.7343    1.156      -0.7092       0.4782
   1             rs2314146   19824008    G        ADD     1799       1.28   0.1127    1.027    1.597        2.192      0.02837
   1            rs11807599   19831939    T        ADD     1801       1.23   0.1509   0.9154    1.654        1.374       0.1693
   1            rs12087005   19837932    G        ADD     1801       1.12   0.1467   0.8405    1.494       0.7753       0.4382
   1        exm-rs12138950   19839115    C        ADD     1798      1.315   0.1621   0.9569    1.807        1.688      0.09139
   1            rs10799824   19841174    A        ADD     1800      1.317   0.1621   0.9586    1.809        1.699      0.08931
   1        exm-rs10917468   19843354    C        ADD     1802      1.195   0.1188   0.9468    1.509          1.5       0.1337
   1             rs9783019   19849656    A        ADD     1801      1.194   0.1187   0.9463    1.507        1.495       0.1349
   1             rs4912110   19861027    C        ADD     1787     0.9045     0.13   0.7011    1.167      -0.7722         0.44
   1            rs10917477   19861106    A        ADD     1791      1.221   0.1124   0.9794    1.521        1.774      0.07598
   1             rs4912122   19876438    A        ADD     1800      1.339   0.1223    1.053    1.701        2.385      0.01709
   1             rs1572823   19889959    A        ADD     1800      1.066   0.1605   0.7781     1.46       0.3972       0.6912
   1             rs1770489   19945189    G        ADD     1801      1.096   0.1626   0.7968    1.507       0.5632       0.5733
   1             rs1320978   19947973    C        ADD     1794       1.18   0.1126   0.9462    1.471        1.469       0.1419
   1             rs2281237   19953165    T        ADD     1802      1.108   0.1907   0.7628    1.611       0.5399       0.5892
   1              rs880554   19954014    T        ADD     1800     0.9341   0.1296   0.7246    1.204      -0.5263       0.5987
   1             rs7523079   19962874    C        ADD     1802       1.41   0.1438    1.064    1.869        2.389      0.01689
   1         psy_rs2314331   19974669    A        ADD     1798     0.8011   0.1207   0.6324    1.015       -1.837      0.06614
   1             rs1115163   19976782    A        ADD     1801      0.911   0.1106   0.7334    1.132      -0.8427       0.3994
   1             rs6693503   19987294    A        ADD     1800     0.9678   0.1151   0.7724    1.213       -0.284       0.7764
   1             rs6699866   19999645    A        ADD     1801     0.8204   0.1171   0.6521    1.032       -1.691      0.09087
   1             rs9659997   20002518    C        ADD     1796     0.9313   0.1099   0.7509    1.155      -0.6473       0.5175
   1                rs9064   20008880    C        ADD     1801     0.8624    0.114   0.6897    1.078       -1.299        0.194
   1             rs7533981   20014739    T        ADD     1800      1.021   0.1119     0.82    1.271       0.1859       0.8525
   1             rs3748748   20018195    A        ADD     1802      1.336   0.1749    0.948    1.882        1.655      0.09799
   1             rs1883567   20020466    T        ADD     1800     0.8587   0.1155   0.6848    1.077       -1.319       0.1872
   1              exm26323   20020994    T        ADD     1796      1.042   0.1113   0.8379    1.296       0.3712       0.7105
   1        psy_rs10799834   20027404    A        ADD     1802      1.076   0.1135   0.8614    1.344       0.6453       0.5187
   1             rs6657561   20030565    C        ADD     1802     0.8136   0.1222   0.6403    1.034       -1.687      0.09156
   1            exm2268659   20056631    T        ADD     1802     0.9753   0.1178   0.7742    1.229      -0.2124       0.8318
   1             rs6426825   20066490    C        ADD     1802     0.9872   0.1887    0.682    1.429     -0.06839       0.9455
   1              exm26373   20072082    T        ADD     1802     0.9581   0.2222   0.6199    1.481      -0.1924       0.8474
   1            rs10917532   20082849    G        ADD     1801     0.9311   0.1422   0.7046     1.23      -0.5023       0.6155
   1             rs1473688   20087406    C        ADD     1802      1.104   0.1291   0.8572    1.422       0.7666       0.4433
   1             rs1266438   20096176    A        ADD     1802          1   0.1105   0.8054    1.242     0.000805       0.9994
   1              exm26418   20097941    T        ADD     1802      1.045   0.1158   0.8326    1.311        0.377       0.7062
   1             rs6426826   20101034    G        ADD     1802     0.9891   0.1126   0.7932    1.233      -0.0972       0.9226
   1             rs7513369   20138436    C        ADD     1796      1.072   0.1147   0.8565    1.342        0.609       0.5426
   1         exm-rs1317209   20140036    T        ADD     1802      1.047   0.1164   0.8333    1.315        0.394       0.6936
   1              exm26484   20141528    C        ADD     1795      1.035   0.1151   0.8257    1.296       0.2959       0.7673
   1             rs3806310   20142681    T        ADD     1802     0.9387   0.1126   0.7528    1.171      -0.5613       0.5746
   1         exm-rs3806308   20142866    G        ADD     1800     0.9435    0.113    0.756    1.177       -0.515       0.6065
   1            rs17396847   20144332    A        ADD     1802      1.625   0.1482    1.215    2.172        3.276     0.001052
   1             rs9651026   20146417    A        ADD     1802     0.7814   0.1863   0.5423    1.126       -1.324       0.1855
   1             rs4655232   20150998    G        ADD     1800      1.096   0.1361   0.8392    1.431       0.6719       0.5016
   1             rs4509550   20158241    T        ADD     1794      1.125   0.1121   0.9032    1.402        1.052       0.2928
   1             rs6426833   20171860    A        ADD     1800     0.9861    0.113   0.7902    1.231      -0.1236       0.9016
   1            rs10917557   20173263    G        ADD     1801     0.8834    0.116   0.7038    1.109       -1.068       0.2854
   1            rs10737482   20173858    T        ADD     1801      1.028   0.1236   0.8073     1.31       0.2272       0.8203
   1             rs6690967   20183342    C        ADD     1802      1.062   0.1092   0.8574    1.316       0.5512       0.5815
   1            rs16823060   20188458    G        ADD     1802      0.929   0.1161   0.7399    1.166      -0.6345       0.5257
   1             rs4654897   20191436    C        ADD     1797      1.074    0.186   0.7461    1.547       0.3857       0.6997
   1             rs4654903   20200990    A        ADD     1798       1.02   0.1129   0.8176    1.273       0.1769       0.8596
   1              exm26519   20233051    G        ADD     1801     0.9343   0.1386   0.7121    1.226      -0.4902        0.624
   1              exm26522   20233086    A        ADD     1802     0.9036   0.1368   0.6911    1.181      -0.7412       0.4586
   1             rs1046548   20238343    A        ADD     1799     0.9412   0.1139   0.7529    1.177      -0.5317       0.5949
   1             rs1108974   20248709    G        ADD     1800       0.88   0.1303   0.6817    1.136      -0.9815       0.3264
   1             rs1796915   20260536    G        ADD     1802     0.9114   0.1157   0.7265    1.143      -0.8016       0.4228
   1             rs1796918   20262931    C        ADD     1801     0.9082   0.1197   0.7183    1.148      -0.8044       0.4212
   1              rs818968   20279405    C        ADD     1800     0.9904   0.1149   0.7908    1.241     -0.08357       0.9334
   1            rs12023742   20292006    A        ADD     1781     0.8056   0.1107   0.6485    1.001       -1.952      0.05094
   1            rs13375942   20292378    C        ADD     1802     0.8581   0.1384   0.6542    1.125       -1.106       0.2687
   1             rs6672057   20293791    T        ADD     1802      1.131   0.1094   0.9126    1.401        1.124        0.261
   1             rs4655020   20295022    G        ADD     1802     0.9802   0.1183   0.7773    1.236      -0.1691       0.8657
   1            rs10916683   20300544    C        ADD     1794      1.032   0.1304   0.7995    1.333       0.2439       0.8073
   1               rs11677   20301964    T        ADD     1802     0.8771   0.1255   0.6858    1.122       -1.044       0.2964
   1            rs12021819   20316055    C        ADD     1796      1.085   0.2487   0.6664    1.766       0.3276       0.7432
   1             rs1093661   20342503    C        ADD     1787     0.9048   0.1276   0.7047    1.162      -0.7841        0.433
   1            rs12410635   20373391    G        ADD     1802     0.9363   0.1118   0.7521    1.166      -0.5883       0.5563
   1              rs617363   20380145    A        ADD     1789      1.124    0.116   0.8954    1.411        1.007       0.3137
   1              rs606980   20394713    A        ADD     1802     0.9379   0.1415   0.7108    1.238      -0.4534       0.6503
   1              rs656110   20397240    C        ADD     1801     0.9591   0.1105   0.7724    1.191      -0.3781       0.7053
   1            rs11573219   20402767    C        ADD     1802      1.174   0.1278   0.9141    1.508        1.257       0.2087
   1            rs11573238   20406586    A        ADD     1802     0.9808   0.1153   0.7824     1.23      -0.1678       0.8668
   1              rs660414   20410795    C        ADD     1802     0.9026   0.1177   0.7167    1.137      -0.8701       0.3842
   1             rs6699362   20423099    G        ADD     1790      1.063    0.127   0.8287    1.363       0.4795       0.6316
   1              rs599367   20434402    C        ADD     1802      1.088   0.1355   0.8339    1.419       0.6199       0.5353
   1             rs7518058   20437563    T        ADD     1795     0.9143   0.1092   0.7382    1.132      -0.8203        0.412
   1              exm26662   20442054    T        ADD     1800      1.055   0.1154   0.8416    1.323       0.4655       0.6416
   1            rs12722987   20455220    A        ADD     1800      0.812   0.1387   0.6188    1.066       -1.501       0.1332
   1              rs876171   20487743    T        ADD     1800     0.9947   0.1189    0.788    1.256     -0.04498       0.9641
   1              exm26723   20490518    C        ADD     1802     0.9829   0.1186    0.779     1.24      -0.1454       0.8844
   1             rs7515752   20491842    G        ADD     1801      1.294   0.2061   0.8642    1.939        1.252       0.2107
   1              exm26737   20501582    A        ADD     1800       1.08    0.194   0.7387     1.58       0.3986       0.6902
   1             rs2301478   20501974    A        ADD     1789     0.9352   0.1524   0.6937    1.261      -0.4393       0.6604
   1             rs7542020   20520732    C        ADD     1802     0.8526   0.1147   0.6809    1.068        -1.39       0.1644
   1             rs3820320   20530208    G        ADD     1801     0.8939   0.1149   0.7136     1.12      -0.9764       0.3289
   1             rs2213801   20544835    A        ADD     1801     0.9572   0.1139   0.7656    1.197      -0.3839       0.7011
   1             rs2097532   20551745    C        ADD     1802      1.086   0.1172   0.8631    1.366       0.7036       0.4817
   1             rs4655165   20562389    G        ADD     1802     0.9487    0.114   0.7587    1.186      -0.4624       0.6438
   1            rs10916732   20570287    T        ADD     1786     0.9517    0.144   0.7176    1.262      -0.3438        0.731
   1             rs2157508   20572621    C        ADD     1802      1.015    0.114   0.8116    1.269       0.1285       0.8977
   1            rs10916742   20588698    C        ADD     1802     0.9188    0.118   0.7291    1.158      -0.7173       0.4732
   1              rs763202   20592887    T        ADD     1802      1.187   0.1127   0.9518     1.48        1.521       0.1282
   1            rs10916749   20604959    T        ADD     1802      1.208   0.1174   0.9601    1.521        1.613       0.1067
   1            rs12738826   20617419    C        ADD     1798      1.049   0.1183   0.8315    1.322       0.4007       0.6887
   1             rs4654849   20632407    A        ADD     1800     0.7793    0.133   0.6005    1.011       -1.875      0.06081
   1            rs12095205   20636232    A        ADD     1802      1.613   0.2629   0.9637      2.7        1.819      0.06889
   1            rs10916761   20637374    T        ADD     1802     0.9462   0.1207   0.7468    1.199      -0.4585       0.6466
   1             rs4590651   20652798    T        ADD     1795     0.9938   0.1278   0.7736    1.277     -0.04827       0.9615
   1              exm26845   20656824    G        ADD     1801      1.072   0.1277    0.835    1.377       0.5473       0.5842
   1             rs2072753   20657352    T        ADD     1801      1.037   0.1165   0.8252    1.303       0.3117       0.7553
   1              exm26868   20662938    G        ADD     1801      1.035   0.1266   0.8073    1.326       0.2691       0.7879
   1              exm26890   20671961    A        ADD     1796     0.8789   0.1129   0.7045    1.097       -1.143       0.2528
   1              exm26925   20680718    A        ADD     1802      1.171   0.1471   0.8774    1.562        1.071       0.2841
   1             rs1886740   20695831    A        ADD     1797     0.9346   0.1398   0.7105    1.229       -0.484       0.6284
   1            rs10159448   20701277    T        ADD     1799      1.125    0.122   0.8857    1.429       0.9646       0.3347
   1            rs10916779   20705117    T        ADD     1802      1.008   0.1318   0.7784    1.305      0.05929       0.9527
   1            exm2250514   20717763    A        ADD     1799      1.126   0.1087     0.91    1.394        1.092       0.2748
   1              rs879484   20729212    G        ADD     1801      1.144   0.1569   0.8407    1.555       0.8545       0.3928
   1            rs10753498   20733376    T        ADD     1801      0.755   0.1134   0.6045   0.9429       -2.478       0.0132
   1             rs6426635   20735452    G        ADD     1801       1.13   0.1332   0.8706    1.467       0.9193       0.3579
   1            rs10916790   20736532    C        ADD     1802     0.9179   0.1223   0.7223    1.167      -0.7005       0.4836
   1            rs10799633   20740016    A        ADD     1792     0.9913   0.1098   0.7993    1.229     -0.07975       0.9364
   1             rs7537381   20750561    G        ADD     1787      1.057   0.1432   0.7983      1.4        0.387       0.6988
   1            rs10753501   20758192    A        ADD     1799      0.952   0.1125   0.7636    1.187      -0.4374       0.6619
   1             rs7513147   20762133    C        ADD     1798     0.8977   0.1248   0.7029    1.146      -0.8647       0.3872
   1            rs10799636   20770887    T        ADD     1802     0.9025   0.1123   0.7242    1.125      -0.9138       0.3608
   1              rs576436   20801589    A        ADD     1799     0.8896   0.1214   0.7013    1.128      -0.9639       0.3351
   1             rs1152984   20814522    A        ADD     1800     0.9035   0.1132   0.7238    1.128      -0.8963       0.3701
   1              rs529974   20826910    A        ADD     1800      1.113   0.1496   0.8306    1.493       0.7186       0.4724
   1            rs12566937   20832674    G        ADD     1802       1.07   0.1623   0.7786    1.471       0.4182       0.6758
   1             rs7544348   20851834    C        ADD     1800     0.9012   0.1159   0.7182    1.131      -0.8975       0.3695
   1              rs616145   20862106    A        ADD     1794     0.9617   0.1115    0.773    1.197      -0.3502       0.7262
   1              rs645496   20866735    A        ADD     1800      1.201   0.2028   0.8068    1.787       0.9013       0.3674
   1            rs12072199   20877812    C        ADD     1802      1.034   0.1339   0.7949    1.344       0.2464       0.8053
   1              rs472055   20893965    G        ADD     1801     0.9929   0.1114   0.7981    1.235     -0.06408       0.9489
   1             rs1890005   20899016    A        ADD     1802       1.11   0.1133   0.8889    1.386       0.9213       0.3569
   1             rs1152991   20904743    C        ADD     1802     0.9536   0.1141   0.7625    1.193      -0.4164       0.6771
   1            kgp5980907   20915590    T        ADD     1798      1.218    0.115   0.9718    1.525        1.711      0.08705
   1              rs818202   20916791    T        ADD     1791     0.9825   0.1147   0.7847     1.23      -0.1541       0.8775
   1              rs471760   20917206    T        ADD     1801      1.138   0.1242   0.8918    1.451        1.038       0.2993
   1              rs818199   20924260    A        ADD     1801      1.004   0.1086   0.8113    1.242      0.03548       0.9717
   1              rs818197   20924483    A        ADD     1797      1.085   0.1516   0.8059     1.46       0.5363       0.5917
   1             rs4655226   20928284    T        ADD     1800      1.222   0.1405   0.9276    1.609        1.425       0.1542
   1            rs12036909   20933278    T        ADD     1802     0.8669   0.1143    0.693    1.085        -1.25       0.2113
   1              rs527912   20934283    A        ADD     1802     0.9973   0.1094   0.8048    1.236     -0.02465       0.9803
   1              rs558946   20935358    A        ADD     1800     0.9628   0.1097   0.7765    1.194      -0.3455       0.7297
   1             rs3738130   20940463    G        ADD     1801      1.061   0.1628   0.7714     1.46       0.3657       0.7146
   1            kgp6410668   20945055    T        ADD     1802      1.191   0.1199   0.9417    1.507        1.459       0.1446
   1            rs10916832   20945644    C        ADD     1798     0.8329   0.1674   0.5999    1.156       -1.093       0.2746
   1             rs6687370   20951359    C        ADD     1802      1.042   0.1651   0.7542    1.441        0.251       0.8018
   1             rs3102071   20968011    T        ADD     1798      1.254   0.1406   0.9521    1.652        1.611       0.1072
   1              exm27123   20972111    A        ADD     1789     0.8255   0.1783    0.582    1.171       -1.075       0.2823
   1              exm27167   20977000    C        ADD     1798      0.945   0.1244   0.7405    1.206      -0.4543       0.6496
   1            exm2264808   20978058    G        ADD     1801      1.079   0.1117   0.8668    1.343       0.6803       0.4963
   1              rs623817   20986078    A        ADD     1802     0.9708   0.1091   0.7839    1.202      -0.2712       0.7863
   1              rs617367   20993151    A        ADD     1791       1.08   0.1207   0.8522    1.368       0.6347       0.5256
   1            rs10916848   21002613    T        ADD     1786      1.081   0.1162    0.861    1.358       0.6723       0.5014
   1              rs628265   21018485    G        ADD     1801     0.9481   0.1138   0.7586    1.185      -0.4688       0.6392
   1              rs610719   21020128    A        ADD     1801      1.001   0.1254   0.7829     1.28     0.008421       0.9933
   1            rs16824489   21022402    G        ADD     1801      1.126    0.119   0.8919    1.422        0.999       0.3178
   1            rs16824496   21024460    A        ADD     1800      1.127   0.1232   0.8854    1.435       0.9718       0.3311
   1              exm27412   21024901    C        ADD     1802      1.159   0.1216    0.913     1.47        1.211       0.2259
   1              exm27424   21031042    C        ADD     1800     0.8628   0.2028   0.5798    1.284      -0.7279       0.4667
   1            exm2259945   21031983    G        ADD     1792      1.287   0.1264    1.005     1.65        1.998       0.0457
   1              rs752555   21032041    G        ADD     1786     0.7733   0.1147   0.6176   0.9684        -2.24      0.02508
   1              rs659046   21047725    T        ADD     1801      1.042   0.1224   0.8196    1.324       0.3353       0.7374
   1              rs710311   21062001    G        ADD     1801      1.013   0.1153   0.8084     1.27       0.1155        0.908
   1            rs12123092   21067001    A        ADD     1796      1.095   0.1152   0.8736    1.372       0.7864       0.4316
   1             rs2274119   21071967    T        ADD     1802     0.7669   0.2109   0.5073    1.159       -1.259       0.2081
   1             rs7552264   21087927    A        ADD     1792     0.9486   0.1228   0.7456    1.207      -0.4294       0.6676
   1             rs1985278   21091861    A        ADD     1800      0.925   0.1238   0.7257    1.179      -0.6296       0.5289
   1        psy_rs79626815   21092864    T        ADD     1802     0.9399   0.2473   0.5789    1.526      -0.2505       0.8022
   1             rs7520481   21140385    T        ADD     1797      1.037   0.1188   0.8213    1.309       0.3034       0.7616
   1             rs2305463   21180181    C        ADD     1801      1.082   0.1164   0.8614    1.359       0.6785       0.4975
   1            rs12021529   21306161    T        ADD     1800     0.9761   0.1132   0.7818    1.219      -0.2134        0.831
   1             rs1110240   21324933    T        ADD     1794     0.8202   0.2017   0.5524    1.218      -0.9825       0.3258
   1             rs2174689   21329128    G        ADD     1801     0.8555   0.1688   0.6145    1.191      -0.9241       0.3554
   1            rs12130664   21332812    T        ADD     1795      1.058   0.1386   0.8062    1.388       0.4057       0.6849
   1             rs4654732   21337313    T        ADD     1799      1.002   0.1096   0.8087    1.243      0.02267       0.9819
   1             rs6681064   21339644    G        ADD     1801     0.9735   0.1171   0.7739    1.225      -0.2291       0.8188
   1             rs6689852   21341051    C        ADD     1801      1.056   0.1159   0.8411    1.325       0.4673       0.6403
   1            rs12567861   21395133    C        ADD     1802     0.9886   0.1134   0.7915    1.235      -0.1011       0.9195
   1            kgp9119075   21441998    T        ADD     1802     0.8038     0.25   0.4924    1.312      -0.8737       0.3823
   1           kgp10979704   21442736    C        ADD     1798      1.055   0.1379   0.8055    1.383        0.391       0.6958
   1             rs1609558   21525228    C        ADD     1802      1.033    0.115   0.8244    1.294       0.2807        0.779
   1             rs3026913   21544601    A        ADD     1800     0.9112   0.1767   0.6445    1.288      -0.5262       0.5987
   1             rs2038089   21551457    G        ADD     1801     0.9407   0.1291   0.7304    1.212      -0.4736       0.6358
   1              rs212524   21583311    A        ADD     1802      1.118   0.1161   0.8901    1.403       0.9577       0.3382
   1             rs2282714   21587849    T        ADD     1800      0.921   0.1128   0.7384    1.149      -0.7294       0.4658
   1              rs213051   21621536    G        ADD     1799     0.8666    0.125   0.6783    1.107       -1.146       0.2519
   1            rs10916958   21625145    C        ADD     1802     0.9436   0.2083   0.6272    1.419      -0.2787       0.7805
   1            exm2263817   21629447    C        ADD     1802     0.9003   0.1213   0.7098    1.142      -0.8661       0.3864
   1             rs2051031   21631472    A        ADD     1802     0.5977   0.2461    0.369   0.9681       -2.092      0.03648
   1               rs84853   21641522    A        ADD     1801     0.8837    0.119   0.6999    1.116       -1.039       0.2989
   1              rs213032   21654735    C        ADD     1799     0.9149   0.1295   0.7097    1.179       -0.687       0.4921
   1             rs2745251   21674005    C        ADD     1800     0.8687   0.1142   0.6946    1.087       -1.233       0.2176
   1            rs16825276   21685445    T        ADD     1802     0.7541   0.1636   0.5472    1.039       -1.725      0.08449
   1              rs785198   21697469    C        ADD     1802     0.6516   0.2135   0.4288   0.9902       -2.006      0.04482
   1             rs7530779   21709489    G        ADD     1801      1.063    0.201   0.7166    1.575       0.3017       0.7629
   1            rs10916972   21711731    G        ADD     1802     0.9955   0.2024   0.6695     1.48     -0.02215       0.9823
   1             rs4654938   21785981    G        ADD     1790     0.9415   0.1547   0.6952    1.275      -0.3897       0.6968
   1              exm27957   21795388    A        ADD     1801     0.8415   0.1143   0.6726    1.053        -1.51        0.131
   1             rs1827293   21795388    T        ADD     1802     0.8338    0.114   0.6668    1.043       -1.594       0.1109
   1             rs7537914   21796616    A        ADD     1800     0.9476   0.1536   0.7012    1.281      -0.3503       0.7261
   1             rs4654947   21805048    C        ADD     1802      0.869   0.1594   0.6359    1.188      -0.8811       0.3783
   1              rs904927   21815660    T        ADD     1802     0.8052   0.2054   0.5384    1.204       -1.054       0.2917
   1            rs10799701   21820990    A        ADD     1797      0.866   0.1162   0.6897    1.087       -1.238       0.2156
   1         exm-rs1780324   21821757    T        ADD     1802      0.848   0.1149   0.6769    1.062       -1.435       0.1514
   1         exm-rs1697421   21823292    A        ADD     1802      1.109   0.1109   0.8928    1.379       0.9369       0.3488
   1            rs16825455   21837755    G        ADD     1802     0.9356    0.121   0.7381    1.186      -0.5506       0.5819
   1              rs869179   21840129    C        ADD     1800      1.021   0.1182   0.8099    1.287       0.1755       0.8606
   1            rs10917006   21864206    T        ADD     1796      1.395   0.1637    1.012    1.923        2.035       0.0418
   1            rs12127343   21869773    A        ADD     1802      1.236   0.1284    0.961    1.589         1.65      0.09893
   1              rs885814   21875916    T        ADD     1800      1.001   0.1113    0.805    1.245      0.01074       0.9914
   1              rs885813   21877074    T        ADD     1801      1.246   0.1335   0.9593    1.619        1.648      0.09929
   1             rs3767155   21885195    A        ADD     1798      1.009   0.1119   0.8101    1.256      0.07832       0.9376
   1             rs3767150   21894214    T        ADD     1801     0.8323   0.1311   0.6437    1.076         -1.4       0.1616
   1              exm28144   21894735    C        ADD     1802     0.8323   0.1311   0.6438    1.076         -1.4       0.1615
   1             rs1256328   21896767    A        ADD     1802      1.653   0.1572    1.215    2.249        3.198     0.001386
   1             rs1256279   21914362    T        ADD     1797      1.001   0.1287   0.7779    1.289      0.00932       0.9926
   1              rs829391   21921058    G        ADD     1800      1.031   0.1155   0.8218    1.293       0.2613       0.7939
   1             rs7515386   21921736    A        ADD     1802      0.936     0.14   0.7114    1.232      -0.4722       0.6368
   1              exm28334   21940555    T        ADD     1793     0.8601   0.1286   0.6685    1.107       -1.172       0.2412
   1             rs2275363   21940555    A        ADD     1798     0.8664   0.1286   0.6733    1.115       -1.115       0.2649
   1              rs829406   21949462    G        ADD     1801     0.8521   0.1294   0.6612    1.098       -1.236       0.2163
   1             rs7354914   21953287    A        ADD     1802      1.231   0.1181   0.9766    1.551        1.759      0.07854
   1             rs6426721   21972480    A        ADD     1799     0.9248   0.1135   0.7404    1.155      -0.6893       0.4906
   1              rs829404   21983611    G        ADD     1799      1.019   0.1546   0.7528     1.38       0.1237       0.9016
   1              rs829373   21988563    T        ADD     1801     0.8262   0.1261   0.6453    1.058       -1.514         0.13
   1             rs3738091   21997282    G        ADD     1802     0.8992   0.1127    0.721    1.121      -0.9426       0.3459
   1            rs12404648   22008798    C        ADD     1802     0.8466   0.1674   0.6098    1.175      -0.9947       0.3199
   1            rs10493008   22013771    G        ADD     1801     0.9874   0.1447   0.7435    1.311     -0.08739       0.9304
   1              rs333188   22040294    A        ADD     1802     0.6537   0.2156   0.4284   0.9975       -1.971      0.04867
   1            rs10799708   22046558    A        ADD     1800      1.087    0.153   0.8053    1.467       0.5442       0.5863
   1            rs12030578   22048664    C        ADD     1799      1.049   0.1199   0.8296    1.327       0.4013       0.6882
   1             rs6426724   22049667    A        ADD     1800       1.12   0.1636   0.8128    1.544       0.6932       0.4882
   1             rs2315931   22076705    C        ADD     1801      1.036   0.1844   0.7218    1.487       0.1914       0.8482
   1              exm28511   22141206    A        ADD     1797      1.257    0.172   0.8975    1.762        1.332        0.183
   1             rs2010397   22141983    G        ADD     1800      1.054   0.1852   0.7331    1.515       0.2835       0.7768
   1              exm28545   22150120    T        ADD     1801      0.822   0.1671   0.5924    1.141       -1.173       0.2407
   1            exm2250777   22159008    A        ADD     1799     0.7753   0.1704   0.5552    1.083       -1.494       0.1352
   1             rs7547731   22160148    C        ADD     1800     0.9204   0.1136   0.7367     1.15      -0.7303       0.4652
   1              exm28784   22165987    A        ADD     1799     0.8163   0.1699   0.5851    1.139       -1.195       0.2321
   1             rs3767138   22174600    A        ADD     1802     0.8698   0.1187   0.6892    1.098       -1.176       0.2397
   1             rs2254358   22216574    A        ADD     1800      1.269    0.117    1.009    1.596        2.035      0.04186
   1            rs11810496   22224102    A        ADD     1801      1.174   0.1137   0.9391    1.466        1.407       0.1593
   1            rs16826031   22231446    G        ADD     1801      0.698   0.2354     0.44    1.107       -1.527       0.1267
   1             rs1545593   22233670    T        ADD     1790       1.19   0.1169   0.9465    1.497         1.49       0.1363
   1            exm2260014   22252262    A        ADD     1802     0.9981   0.1381   0.7614    1.309     -0.01346       0.9893
   1             rs7544500   22271839    T        ADD     1802      1.054   0.1188   0.8351     1.33       0.4423       0.6583
   1             rs7531732   22275696    A        ADD     1802      1.781   0.2398    1.113     2.85        2.407      0.01607
   1            rs11589754   22284495    G        ADD     1802     0.8488   0.1152   0.6773    1.064       -1.423       0.1548
   1            rs10917079   22296307    C        ADD     1800      1.276   0.1168    1.015    1.605        2.089      0.03668
   1              exm29516   22307538    C        ADD     1802      1.619   0.2305     1.03    2.543         2.09       0.0366
   1             rs7553024   22308178    G        ADD     1798      1.324   0.2086   0.8798    1.993        1.346       0.1782
   1        psy_rs10799722   22308516    C        ADD     1798      1.419   0.2091    0.942    2.138        1.674      0.09408
   1            rs12049408   22308704    G        ADD     1800      1.063   0.1234   0.8348    1.354       0.4971       0.6191
   1            rs10799723   22310080    G        ADD     1802      1.637   0.2279    1.047    2.558        2.162      0.03065
   1                rs9187   22336305    C        ADD     1788      1.161   0.1172    0.923    1.461        1.276       0.2019
   1             rs3117048   22345093    C        ADD     1802      1.132   0.1185   0.8978    1.428         1.05       0.2939
   1             rs2473295   22354866    A        ADD     1800      1.143   0.1345   0.8779    1.487       0.9913       0.3215
   1             rs2473277   22361845    T        ADD     1802      0.939   0.1252   0.7346      1.2      -0.5027       0.6152
   1            exm2268660   22368342    T        ADD     1801      1.014   0.1267   0.7906    1.299       0.1059       0.9156
   1            rs11800014   22414070    T        ADD     1801      1.114   0.1357   0.8536    1.453       0.7938       0.4273
   1             rs1534949   22426187    T        ADD     1800      1.029   0.1265   0.8031    1.319       0.2271       0.8203
   1             rs2235529   22450487    A        ADD     1801      0.914   0.1233   0.7178    1.164      -0.7298       0.4655
   1             rs7526484   22451845    T        ADD     1801      1.102    0.129   0.8559    1.419       0.7539       0.4509
   1             rs7544210   22455142    A        ADD     1801     0.9743   0.1268   0.7599    1.249       -0.205       0.8376
   1             rs7542242   22477493    T        ADD     1802       1.08   0.1786   0.7613    1.533       0.4334       0.6647
   1        exm-rs16826658   22485871    G        ADD     1801      1.034   0.1197   0.8177    1.307       0.2792       0.7801
   1         exm-rs7521902   22490724    A        ADD     1801     0.9766   0.1268   0.7616    1.252      -0.1869       0.8517
   1            rs17360017   22495215    A        ADD     1802      1.057   0.1438   0.7972    1.401       0.3846       0.7006
   1              rs742356   22501846    G        ADD     1801      1.072   0.1172   0.8518    1.348       0.5911       0.5544
   1             rs2744708   22506851    G        ADD     1802     0.8932   0.1351   0.6854    1.164      -0.8354       0.4035
   1             rs2744712   22509251    A        ADD     1800     0.9922   0.1163     0.79    1.246     -0.06761       0.9461
   1            rs12734979   22522927    C        ADD     1801      1.126   0.1176    0.894    1.418        1.007        0.314
   1             rs2807348   22533106    T        ADD     1798     0.9131   0.1185   0.7239    1.152      -0.7673       0.4429
   1            exm2250809   22537071    T        ADD     1802      1.129   0.1194   0.8932    1.426        1.014       0.3107
   1             rs2473250   22537649    G        ADD     1801      1.619   0.1961    1.103    2.378        2.458      0.01395
   1             rs2505722   22542445    T        ADD     1802      1.062    0.118   0.8429    1.339       0.5121       0.6086
   1             rs2744734   22549729    T        ADD     1799     0.8104   0.1273   0.6315     1.04       -1.652      0.09848
   1             rs2505711   22551925    A        ADD     1802      1.213   0.1226   0.9543    1.543        1.578       0.1145
   1            rs12749135   22553478    T        ADD     1802      1.024   0.1402   0.7783    1.348       0.1719       0.8636
   1             rs2491210   22555993    T        ADD     1801      1.712   0.2043    1.147    2.555        2.633     0.008473
   1              rs932371   22569226    T        ADD     1802      1.056   0.1147   0.8435    1.322       0.4764       0.6338
   1            rs10489160   22573259    A        ADD     1798      1.016    0.144   0.7665    1.348       0.1132       0.9099
   1              rs909814   22573942    T        ADD     1800     0.9183    0.119   0.7272     1.16       -0.716        0.474
   1             rs2807338   22577425    T        ADD     1801     0.9169     0.12   0.7247     1.16      -0.7225         0.47
   1             rs3845519   22585236    A        ADD     1791      1.041    0.115   0.8306    1.304       0.3467       0.7288
   1             rs4654790   22588355    A        ADD     1802     0.8631   0.1383   0.6582    1.132       -1.064       0.2872
   1             rs2143100   22599878    C        ADD     1800      1.221   0.1759   0.8651    1.724        1.136        0.256
   1              rs760915   22603552    A        ADD     1800     0.9124   0.1632   0.6626    1.256      -0.5615       0.5745
   1            rs12737805   22612690    G        ADD     1796      1.429   0.2125   0.9421    2.167        1.679      0.09312
   1            rs10799746   22625246    C        ADD     1802      1.122   0.1331   0.8648    1.457       0.8682       0.3853
   1             rs6426746   22629057    A        ADD     1799     0.9477   0.2204   0.6153     1.46      -0.2439       0.8073
   1             rs6690148   22648411    C        ADD     1793     0.9526    0.119   0.7545    1.203      -0.4079       0.6834
   1        psy_rs11580218   22649487    T        ADD     1802     0.7347   0.2422   0.4571    1.181       -1.273       0.2029
   1            rs12137132   22653884    T        ADD     1799     0.8445   0.1326   0.6512    1.095       -1.274       0.2027
   1             rs4655044   22659375    C        ADD     1801      1.305    0.113    1.046    1.629        2.357      0.01844
   1            rs10917219   22674370    T        ADD     1802     0.7974   0.1299   0.6182    1.029       -1.743      0.08137
   1             rs4655052   22688484    G        ADD     1800     0.9195   0.1231   0.7224     1.17      -0.6814       0.4956
   1             rs6682619   22690923    T        ADD     1802      1.212   0.1164    0.965    1.523        1.654      0.09819
   1         exm-rs7524102   22698447    G        ADD     1802      1.156   0.2252   0.7434    1.797       0.6436       0.5198
   1             rs6704135   22718261    T        ADD     1794       1.21   0.1122   0.9716    1.508        1.703      0.08863
   1             rs6667212   22722694    G        ADD     1792     0.8183   0.1339   0.6294    1.064       -1.498       0.1342
   1             rs2185341   22725825    T        ADD     1802     0.8749   0.1345   0.6721    1.139      -0.9934       0.3205
   1             rs7543680   22731269    A        ADD     1802     0.8657   0.2149   0.5681    1.319      -0.6713        0.502
   1             rs4655059   22735906    A        ADD     1802     0.8134   0.1245   0.6372    1.038       -1.659      0.09711
   1            rs12145722   22742985    C        ADD     1801     0.9611   0.1112   0.7728    1.195      -0.3571        0.721
   1             rs4515757   22744686    T        ADD     1801      1.163   0.1326   0.8969    1.509         1.14       0.2544
   1             rs1890775   22774266    G        ADD     1800      1.028   0.1371   0.7859    1.345       0.2023       0.8397
   1        exm-rs10917234   22782602    A        ADD     1801      1.029   0.1366    0.787    1.344       0.2063       0.8366
   1            rs10493014   22787711    A        ADD     1775     0.8732   0.1802   0.6134    1.243      -0.7529       0.4515
   1              exm29843   22835677    A        ADD     1802     0.8456   0.2096   0.5607    1.275      -0.8001       0.4237
   1            rs12137696   22855441    T        ADD     1800     0.9536   0.1195   0.7545    1.205       -0.398       0.6906
   1            rs12756490   22863680    C        ADD     1801      1.058   0.1601    0.773    1.448       0.3516       0.7251
   1              rs766910   22872687    C        ADD     1797      1.172   0.1216   0.9236    1.488        1.307       0.1912
   1          psy_rs209710   22875879    A        ADD     1789      1.112   0.1141   0.8887     1.39       0.9265       0.3542
   1              rs209741   22899011    G        ADD     1802      1.265   0.1197    1.001    1.599        1.964      0.04947
   1              rs649754   22906247    G        ADD     1802      1.034   0.1477   0.7742    1.381       0.2272       0.8203
   1              exm29987   22915753    C        ADD     1793      1.073   0.1222   0.8447    1.364        0.579       0.5626
   1              rs209694   22921503    T        ADD     1801      1.024   0.1128   0.8207    1.277        0.208       0.8352
   1              rs209705   22934644    C        ADD     1802      1.018   0.1493   0.7601    1.365       0.1225       0.9025
   1              rs209704   22936072    T        ADD     1796      1.003   0.1127    0.804    1.251      0.02488       0.9802
   1            rs12128546   22937094    G        ADD     1801     0.9916   0.1144   0.7924    1.241     -0.07376       0.9412
   1              rs158762   22952823    C        ADD     1802     0.9443   0.1495   0.7045    1.266      -0.3832       0.7016
   1              rs294185   22971892    T        ADD     1802      1.069   0.1125   0.8572    1.332       0.5896       0.5555
   1              rs294179   22974928    A        ADD     1802       1.11   0.1143   0.8874    1.389       0.9151       0.3601
   1            rs12734877   22977883    C        ADD     1802      1.022   0.1112   0.8217    1.271       0.1943       0.8459
   1            rs12756603   22981876    G        ADD     1797     0.9793   0.2131   0.6449    1.487     -0.09812       0.9218
   1              rs623183   22986631    A        ADD     1802     0.8073   0.1659   0.5832    1.117       -1.291       0.1968
   1              rs292010   22989745    A        ADD     1802     0.9228   0.1387   0.7031    1.211      -0.5792       0.5625
   1            rs17486657   23007175    T        ADD     1801      1.076   0.1264   0.8398    1.378       0.5785       0.5629
   1              rs294214   23026293    A        ADD     1802     0.9267   0.1131   0.7425    1.157       -0.673       0.5009
   1             rs2869513   23045943    T        ADD     1802      1.054   0.1129   0.8446    1.315       0.4635        0.643
   1             rs4655093   23055360    T        ADD     1802      1.064   0.1231   0.8357    1.354        0.502       0.6156
   1            rs10917284   23062908    A        ADD     1792     0.9789   0.1132   0.7842    1.222      -0.1883       0.8506
   1             rs6426763   23068761    G        ADD     1794     0.9028   0.1314   0.6978    1.168       -0.778       0.4365
   1            rs10753544   23091273    C        ADD     1802      1.049   0.1554   0.7739    1.423       0.3102       0.7564
   1             rs2817909   23106213    G        ADD     1802      1.086   0.1802   0.7629    1.546        0.458       0.6469
   1             rs2817896   23116049    G        ADD     1798      1.088   0.1139   0.8706     1.36       0.7429       0.4575
   1            rs10799764   23117460    T        ADD     1802       1.34   0.1297    1.039    1.728        2.258      0.02392
   1             rs4655110   23122280    T        ADD     1800     0.8696   0.1317   0.6718    1.126       -1.061       0.2886
   1            rs10465543   23134218    A        ADD     1800      0.941   0.1302    0.729    1.215      -0.4671       0.6404
   1             rs2869511   23140700    G        ADD     1801      1.156   0.1104    0.931    1.435        1.312       0.1895
   1             rs4390147   23145603    T        ADD     1789      1.398   0.1284    1.087    1.798        2.607     0.009135
   1            rs10917312   23152969    A        ADD     1799      1.136   0.1113   0.9133    1.413        1.145        0.252
   1             rs4600017   23158223    A        ADD     1802     0.8083     0.15   0.6024    1.085       -1.418       0.1561
   1            exm2268662   23168961    T        ADD     1801      1.004   0.1144   0.8027    1.257      0.03811       0.9696
   1            rs11800828   23171706    A        ADD     1801     0.9962    0.114   0.7967    1.246      -0.0333       0.9734
   1         psy_rs7413155   23184206    A        ADD     1801       1.11   0.1231   0.8722    1.413       0.8487        0.396
   1            exm2268870   23198619    G        ADD     1801     0.8855   0.1168   0.7043    1.113       -1.041       0.2977
   1            rs11807221   23207135    C        ADD     1796     0.8213   0.1357   0.6295    1.072        -1.45        0.147
   1              rs309476   23212740    C        ADD     1801     0.9836   0.1093    0.794    1.218      -0.1514       0.8796
   1             rs2675494   23227166    C        ADD     1800      1.032   0.1104   0.8312    1.281       0.2858       0.7751
   1              rs309500   23233600    T        ADD     1801      1.112   0.1123   0.8919    1.385       0.9418       0.3463
   1              rs309539   23274948    A        ADD     1802      1.031   0.1268   0.8038    1.321       0.2376       0.8122
   1              rs620514   23278632    G        ADD     1797     0.9257   0.1362   0.7089    1.209      -0.5668       0.5708
   1             rs7543064   23288580    T        ADD     1796     0.8691   0.1176   0.6902    1.095       -1.192       0.2332
   1             rs6426775   23288828    A        ADD     1801     0.9071   0.1366   0.6941    1.186      -0.7138       0.4753
   1            rs10799776   23289397    A        ADD     1801     0.9181    0.129    0.713    1.182      -0.6624       0.5077
   1              rs648322   23294839    G        ADD     1802     0.9173   0.1337   0.7058    1.192      -0.6456       0.5186
   1             rs4655141   23312025    T        ADD     1801     0.9797   0.1166   0.7796    1.231      -0.1759       0.8604
   1              rs683893   23415102    G        ADD     1798      1.026    0.116    0.817    1.287       0.2174       0.8279
   1              exm30536   23418153    T        ADD     1802      1.046   0.1158   0.8335    1.312       0.3872       0.6986
   1              rs477717   23419261    T        ADD     1802      1.046   0.1164   0.8329    1.315       0.3896       0.6968
   1              exm30586   23419374    T        ADD     1801      1.024   0.1164   0.8153    1.286        0.205       0.8375
   1             rs3765407   23419374    A        ADD     1802      1.022   0.1163   0.8139    1.284       0.1891         0.85
   1              exm30587   23419383    T        ADD     1802      1.046   0.1164   0.8329    1.315       0.3896       0.6968
   1             rs1208932   23429122    C        ADD     1801     0.8533   0.1146   0.6817    1.068       -1.385        0.166
   1              rs765803   23431777    C        ADD     1802      1.067   0.1196   0.8437    1.348       0.5385       0.5902
   1            rs16827981   23435538    A        ADD     1800     0.9328   0.2228   0.6027    1.444      -0.3123       0.7548
   1             rs3845521   23472341    C        ADD     1780       1.13   0.1514   0.8394     1.52       0.8042       0.4213
   1              rs643492   23501354    C        ADD     1802      1.126    0.132   0.8691    1.458       0.8971       0.3697
   1              rs641032   23513980    G        ADD     1802      1.115   0.1324   0.8603    1.446       0.8236       0.4102
   1            rs10917360   23539010    A        ADD     1801     0.9858   0.1136    0.789    1.232      -0.1264       0.8994
   1            rs10917362   23547194    T        ADD     1802      0.929   0.1162   0.7397    1.167      -0.6335       0.5264
   1             rs1740482   23565599    A        ADD     1802      1.146    0.114   0.9162    1.432        1.192       0.2331
   1         exm-rs2749146   23582880    A        ADD     1802     0.8998   0.1243   0.7053    1.148      -0.8494       0.3957
   1             rs9658850   23587590    G        ADD     1793     0.8949   0.1244   0.7012    1.142      -0.8922       0.3723
   1              rs655600   23631625    A        ADD     1802      0.994   0.1234   0.7805    1.266     -0.04899       0.9609
   1              rs644749   23687827    C        ADD     1802     0.8904   0.1213    0.702    1.129      -0.9574       0.3384
   1              rs646193   23688178    A        ADD     1802      1.031   0.2977   0.5755    1.849        0.104       0.9172
   1             rs2849028   23688933    T        ADD     1801     0.9059   0.1166   0.7209    1.138      -0.8477       0.3966
   1             rs9887921   23700811    T        ADD     1802     0.8224   0.1331   0.6336    1.068       -1.469       0.1419
   1            exm2260051   23731819    G        ADD     1801     0.9273   0.1225   0.7294    1.179      -0.6163       0.5377
   1             rs1198433   23756695    A        ADD     1800     0.9252   0.1358    0.709    1.207      -0.5724        0.567
   1         exm-rs1077514   23766233    G        ADD     1802     0.9343    0.135   0.7171    1.217      -0.5034       0.6147
   1             rs2077066   23778362    C        ADD     1801      1.049   0.1206   0.8278    1.328       0.3929       0.6944
   1             rs7522616   23794914    A        ADD     1801     0.8972   0.1326   0.6919    1.163      -0.8179       0.4134
   1             rs2282720   23839769    G        ADD     1801     0.8864   0.1133   0.7099    1.107       -1.065        0.287
   1             rs3218177   23845288    T        ADD     1802     0.8235    0.162   0.5994    1.131       -1.199       0.2307
   1             rs2038027   23848042    A        ADD     1800      1.255   0.1106     1.01    1.558         2.05      0.04041
   1             rs1050096   23884661    C        ADD     1783      1.197   0.1141   0.9575    1.497        1.579       0.1143
   1                rs2920   23884780    G        ADD     1802      1.118   0.1587   0.8189    1.525       0.7007       0.4835
   1             rs2811946   23902416    C        ADD     1800     0.9681   0.1156   0.7719    1.214      -0.2805       0.7791
   1            rs10917395   23904345    A        ADD     1801     0.9908   0.1164   0.7887    1.245     -0.07955       0.9366
   1             rs4649100   23927929    T        ADD     1801      1.113   0.1161   0.8862    1.397       0.9196       0.3578
   1             rs2811986   23937567    C        ADD     1798      0.923   0.1308   0.7143    1.193      -0.6126       0.5401
   1             rs6677615   23942802    G        ADD     1800          1   0.1131   0.8015    1.249     0.004171       0.9967
   1             rs4649102   23943905    G        ADD     1801      1.068    0.135   0.8202    1.392       0.4909       0.6235
   1            exm2268664   23945443    C        ADD     1801      1.061   0.1188   0.8407    1.339       0.4992       0.6177
   1             rs2864884   23945443    G        ADD     1801      1.061   0.1188   0.8407    1.339       0.4992       0.6177
   1             rs2811956   23957318    A        ADD     1786      1.018   0.1149    0.813    1.276       0.1581       0.8744
   1            rs10917404   23965829    C        ADD     1801      1.191   0.1137   0.9534    1.489         1.54       0.1236
   1             rs7515510   23988361    A        ADD     1802     0.8238   0.1188   0.6526     1.04       -1.632       0.1028
   1             rs3753270   24018224    A        ADD     1801      1.137   0.1356   0.8717    1.483       0.9474       0.3434
   1             rs2280437   24022437    C        ADD     1802      1.008    0.119   0.7981    1.272       0.0641       0.9489
   1              rs561733   24049595    T        ADD     1801     0.8444   0.1238   0.6625    1.076       -1.367       0.1718
   1            rs10917420   24062987    C        ADD     1802     0.9236   0.1195   0.7307    1.167      -0.6651        0.506
   1              exm31243   24077451    T        ADD     1801      1.084   0.1675   0.7803    1.505       0.4794       0.6317
   1             rs7514394   24100223    C        ADD     1802     0.8347   0.1195   0.6603    1.055       -1.512       0.1306
   1             rs2502979   24149315    C        ADD     1794     0.8446   0.1196    0.668    1.068       -1.412       0.1579
   1            rs10917430   24170458    T        ADD     1801     0.8206   0.1459   0.6165    1.092       -1.355       0.1755
   1              exm31570   24180962    C        ADD     1802     0.8206   0.1459   0.6164    1.092       -1.355       0.1754
   1             rs3003329   24193875    C        ADD     1802     0.8779   0.1674   0.6324    1.219      -0.7779       0.4366
   1              exm31621   24201162    A        ADD     1801     0.8976   0.1716   0.6412    1.257      -0.6291       0.5293
   1             rs2501431   24201643    G        ADD     1802     0.8292   0.1208   0.6545    1.051        -1.55        0.121
   1              exm31668   24201920    T        ADD     1799     0.8245   0.1209   0.6506    1.045       -1.595       0.1106
   1             rs4625225   24209971    C        ADD     1802     0.8987   0.1347   0.6902     1.17      -0.7931       0.4277
   1             rs9424398   24221834    T        ADD     1801     0.6715   0.1839   0.4683   0.9628       -2.166      0.03032
   1            kgp1774784   24221935    G        ADD     1802     0.7004   0.1796   0.4926    0.996       -1.982      0.04745
   1            rs12401982   24372971    T        ADD     1800     0.9215   0.2049   0.6167    1.377      -0.3989       0.6899
   1             rs4649163   24379601    T        ADD     1802      1.014    0.111   0.8155     1.26       0.1216       0.9032
   1             rs7549149   24385997    G        ADD     1800      1.164   0.1425   0.8804    1.539        1.066       0.2864
   1             rs4456048   24392063    T        ADD     1794      1.178   0.1581   0.8644    1.607        1.038       0.2991
   1              exm31758   24393563    T        ADD     1801      1.165   0.1585   0.8541     1.59       0.9654       0.3344
   1              exm31770   24394811    G        ADD     1800      1.122   0.1622   0.8167    1.542       0.7115       0.4768
   1             rs6656699   24396500    T        ADD     1800      1.025   0.1121   0.8227    1.277       0.2186       0.8269
   1              exm31811   24406535    A        ADD     1801     0.8705   0.1207   0.6871    1.103       -1.148       0.2508
   1             rs4313343   24408414    T        ADD     1802      1.011   0.1174   0.8033    1.273       0.0942        0.925
   1              exm31849   24409191    T        ADD     1801     0.9833     0.12   0.7773    1.244      -0.1401       0.8886
   1             rs4276861   24412447    T        ADD     1802      1.027   0.1124   0.8235     1.28       0.2331       0.8157
   1             rs4649183   24415723    G        ADD     1800     0.9825     0.11   0.7919    1.219      -0.1608       0.8723
   1              exm31904   24417415    C        ADD     1801      1.288    0.211   0.8518    1.948          1.2       0.2302
   1             rs7556176   24418768    C        ADD     1800      0.923   0.1409   0.7002    1.217      -0.5685       0.5697
   1              exm31938   24419496    G        ADD     1795     0.8341   0.1402   0.6337    1.098       -1.294       0.1958
   1              exm31954   24421474    A        ADD     1799     0.8165   0.1428   0.6172     1.08        -1.42       0.1557
   1             rs3885698   24424241    C        ADD     1801     0.8157   0.1243   0.6393    1.041       -1.639       0.1013
   1            rs11249170   24434595    T        ADD     1796     0.7531   0.1117   0.6051   0.9374       -2.539      0.01113
   1            rs11578307   24452763    A        ADD     1802      1.033   0.1273   0.8045    1.325       0.2515       0.8014
   1              exm32084   24454688    T        ADD     1801      1.204   0.2169   0.7868    1.841       0.8546       0.3928
   1            rs10794642   24465309    C        ADD     1801       1.17   0.1205   0.9243    1.482        1.306       0.1915
   1             rs4649191   24479274    T        ADD     1800     0.9116   0.1158   0.7265    1.144      -0.7992       0.4242
   1             rs4649195   24485941    T        ADD     1797      0.755   0.1205   0.5962   0.9561       -2.332      0.01968
   1             rs7552086   24488450    G        ADD     1801     0.7741   0.1201   0.6117   0.9796       -2.131      0.03305
   1             rs7520329   24498911    A        ADD     1797     0.7303   0.1219   0.5752   0.9274       -2.578     0.009931
   1             rs3897440   24506861    C        ADD     1800      1.121   0.1146   0.8958    1.404       0.9999       0.3173
   1             rs7524076   24508710    G        ADD     1800      1.393   0.1617    1.015    1.913         2.05      0.04033
   1             rs7552167   24518643    A        ADD     1802      1.221   0.2373   0.7665    1.944       0.8398        0.401
   1         exm-rs4649203   24519920    G        ADD     1802      1.166   0.1713   0.8339    1.632       0.8992       0.3686
   1        psy_rs61772905   24524561    G        ADD     1798      1.226   0.1151   0.9787    1.537        1.773       0.0762
   1        exm-rs11249024   24527095    T        ADD     1801      1.294   0.1172    1.029    1.628          2.2       0.0278
   1              rs946662   24531634    C        ADD     1802     0.8979   0.1115   0.7217    1.117      -0.9655       0.3343
   1            rs11249045   24557760    C        ADD     1801      1.398   0.1161    1.113    1.755        2.884     0.003932
   1            exm2264809   24564127    G        ADD     1801      1.177   0.1176   0.9349    1.482        1.388       0.1652
   1            rs12131684   24567435    T        ADD     1799      1.259   0.1879   0.8714     1.82        1.227       0.2196
   1             rs7517309   24572806    A        ADD     1801      1.251   0.1164   0.9955    1.571        1.921      0.05473
   1            rs11249058   24583452    A        ADD     1801      1.269   0.1129    1.017    1.583        2.108      0.03499
   1            rs12063430   24604438    T        ADD     1802      1.279   0.1157     1.02    1.605         2.13      0.03319
   1             rs7535789   24607419    T        ADD     1801     0.9629   0.2575   0.5813    1.595       -0.147       0.8831
   1             rs4648960   24618605    T        ADD     1801      1.296   0.1168     1.03    1.629        2.216      0.02668
   1             rs4648967   24624870    G        ADD     1800      1.218   0.1179   0.9667    1.535        1.673      0.09438
   1             rs4641259   24625549    T        ADD     1793       1.34   0.1151    1.069    1.679        2.542      0.01102
   1              rs621535   24640314    T        ADD     1802      1.244    0.208   0.8274     1.87        1.049       0.2943
   1             rs2248219   24645356    T        ADD     1802     0.9721   0.1454    0.731    1.293      -0.1948       0.8455
   1             rs2486669   24657860    C        ADD     1802      1.138   0.1555   0.8392    1.544       0.8327        0.405
   1             rs4648975   24670264    G        ADD     1802      1.074   0.1149   0.8572    1.345       0.6193       0.5357
   1             rs7527465   24684116    A        ADD     1802      1.173   0.2321    0.744    1.848       0.6862       0.4926
   1             rs7535482   24695114    C        ADD     1798     0.9403   0.1169   0.7478    1.182      -0.5268       0.5983
   1              exm32365   24706292    C        ADD     1796      1.084   0.1198   0.8575    1.371       0.6767       0.4986
   1             rs3765431   24706410    C        ADD     1802      1.075   0.1193   0.8513    1.359       0.6099       0.5419
   1            exm2250982   24718075    C        ADD     1802     0.9396   0.1185   0.7448    1.185      -0.5256       0.5992
   1              exm32381   24718079    A        ADD     1802      0.862   0.1176   0.6846    1.086       -1.262       0.2069
   1              rs576096   24734386    G        ADD     1801     0.8534   0.1181    0.677    1.076       -1.342       0.1795
   1             rs6670829   24751920    A        ADD     1801      1.245   0.1295   0.9661    1.605        1.694      0.09025
   1             rs1008485   24764689    T        ADD     1801     0.7874   0.1155   0.6278   0.9874       -2.069      0.03851
   1             rs4648988   24775000    T        ADD     1802      1.117   0.1328   0.8613    1.449       0.8354       0.4035
   1             rs2281188   24781247    T        ADD     1800      1.322   0.1222    1.041     1.68        2.287      0.02218
   1             rs2272935   24785393    C        ADD     1802      1.375    0.114      1.1     1.72        2.797      0.00516
   1              rs195704   24813155    C        ADD     1802      1.029   0.1436   0.7766    1.364       0.1992       0.8421
   1              rs195712   24818499    T        ADD     1802       1.13   0.1131   0.9056    1.411        1.083       0.2788
   1            exm2260076   24822500    C        ADD     1802      1.179   0.1416   0.8934    1.556        1.164       0.2444
   1             rs7540336   24832734    G        ADD     1800      1.552   0.1815    1.087    2.215        2.422      0.01545
   1              rs185511   24857086    A        ADD     1789      1.086   0.1169   0.8632    1.365       0.7022       0.4826
   1              rs196432   24861704    A        ADD     1801      1.067   0.1128   0.8551    1.331       0.5725        0.567
   1             rs2776747   24876383    C        ADD     1799      1.016    0.139   0.7737    1.334       0.1134       0.9097
   1            rs12065278   24877458    G        ADD     1802      1.058   0.2048    0.708     1.58       0.2736       0.7844
   1             rs6424099   24881126    T        ADD     1800     0.8247   0.1131   0.6607    1.029       -1.703      0.08849
   1             rs3893315   24884460    T        ADD     1801      1.304   0.1141    1.043    1.631        2.329      0.01984
   1            rs12122463   24886818    A        ADD     1801      1.338   0.1712   0.9569    1.872        1.702       0.0887
   1             rs1929301   24894997    A        ADD     1802      1.332   0.1628    0.968    1.832         1.76       0.0784
   1             rs6424106   24898453    T        ADD     1801      1.306   0.2246   0.8408    2.028        1.188       0.2348
   1             rs4648998   24901121    A        ADD     1802        1.1   0.1152   0.8778    1.379       0.8284       0.4075
   1            rs11249138   24910319    T        ADD     1800      1.229   0.1163   0.9783    1.543        1.771      0.07657
   1            rs10903095   24922129    A        ADD     1802     0.9556   0.1416    0.724    1.261       -0.321       0.7482
   1            rs11249141   24932733    G        ADD     1802     0.9336    0.114   0.7467    1.167      -0.6032       0.5464
   1             rs4649005   24947948    T        ADD     1801       0.88   0.1146    0.703    1.102       -1.115       0.2647
   1             rs6691770   25012493    T        ADD     1801      1.119   0.1711   0.7998    1.564       0.6549       0.5126
   1         exm-rs4601530   25044111    T        ADD     1801      0.998   0.1305   0.7728    1.289      -0.0154       0.9877
   1             rs1002706   25051153    T        ADD     1801     0.8463    0.115   0.6756     1.06       -1.452       0.1466
   1             rs2185151   25069939    A        ADD     1799       1.15   0.1122   0.9229    1.433        1.245       0.2131
   1             kgp377810   25073020    C        ADD     1791     0.8554   0.1159   0.6816    1.074       -1.348       0.1777
   1            kgp3625443   25073571    A        ADD     1802     0.9812   0.1242   0.7691    1.252      -0.1531       0.8783
   1             rs3890756   25140825    G        ADD     1799     0.9062   0.1268   0.7068    1.162       -0.777       0.4372
   1             rs6667299   25158500    T        ADD     1802     0.9742    0.124   0.7639    1.242      -0.2106       0.8332
   1               rs12439   25169634    G        ADD     1802      0.925    0.125   0.7239    1.182      -0.6237       0.5328
   1             rs6681012   25188064    G        ADD     1800      1.015   0.1137   0.8124    1.269       0.1326       0.8945
   1            rs10903108   25188940    T        ADD     1801     0.9097   0.1229    0.715    1.157      -0.7698       0.4414
   1             rs3131513   25193155    G        ADD     1800     0.9799   0.1117   0.7873     1.22      -0.1817       0.8559
   1             rs2361150   25194299    G        ADD     1802      1.166   0.1461   0.8753    1.552        1.049       0.2943
   1             rs3131522   25199722    G        ADD     1797      1.108    0.162   0.8064    1.522        0.632       0.5274
   1             rs7551358   25213803    G        ADD     1802      1.205   0.1632   0.8748    1.659        1.141        0.254
   1            rs10903113   25215750    C        ADD     1797      1.028   0.1139   0.8226    1.285       0.2453       0.8062
   1             rs4649036   25217346    G        ADD     1800     0.8933   0.1135   0.7152    1.116      -0.9945         0.32
   1             rs6663310   25222379    C        ADD     1802      1.112   0.1201    0.879    1.408       0.8868       0.3752
   1              rs742230   25251424    C        ADD     1802      1.251   0.1199   0.9888    1.582        1.866      0.06202
   1            exm2251041   25277982    C        ADD     1801      1.159   0.1265   0.9046    1.485        1.168        0.243
   1             rs1848185   25282961    A        ADD     1800      1.102    0.161   0.8042    1.511       0.6061       0.5444
   1        exm-rs11249215   25297184    G        ADD     1802      1.064   0.1149   0.8493    1.333       0.5386       0.5901
   1        exm-rs10903122   25303576    A        ADD     1802      1.298   0.1431   0.9802    1.718         1.82      0.06869
   1             rs6690896   25305607    G        ADD     1802      1.201   0.1618   0.8745    1.649        1.131       0.2581
   1          psy_rs311484   25308276    T        ADD     1787      1.321   0.1327    1.019    1.714        2.101      0.03568
   1              rs432169   25314894    C        ADD     1802     0.9529   0.1332    0.734    1.237      -0.3618       0.7175
   1             rs9438880   25322574    A        ADD     1800     0.9315   0.1774    0.658    1.319      -0.3999       0.6892
   1              rs311469   25331411    A        ADD     1801     0.8454   0.1183   0.6704    1.066       -1.419       0.1558
   1              rs311470   25331468    A        ADD     1802     0.9457    0.223   0.6109    1.464      -0.2502       0.8024
   1            rs12058910   25333264    A        ADD     1801     0.8319   0.1304   0.6443    1.074       -1.411       0.1582
   1            rs12117144   25335222    T        ADD     1795     0.9998   0.1482   0.7478    1.337     -0.00116       0.9991
   1            rs10489161   25338799    A        ADD     1801     0.8645   0.1105   0.6962    1.073       -1.318       0.1875
   1            rs10903126   25344155    G        ADD     1802     0.8604   0.1108   0.6925    1.069       -1.357       0.1748
   1            rs11249245   25354020    G        ADD     1802     0.8794   0.1242   0.6894    1.122       -1.034       0.3011
   1              rs311426   25358211    G        ADD     1801      1.056   0.1331   0.8133     1.37       0.4072       0.6839
   1             rs1702312   25364652    T        ADD     1801     0.9649   0.1126   0.7737    1.203      -0.3177       0.7507
   1              rs380939   25370521    T        ADD     1801     0.9292   0.2506   0.5686    1.519      -0.2928       0.7696
   1             rs4649058   25375468    G        ADD     1788      1.076   0.1138   0.8611    1.345       0.6459       0.5184
   1            rs11248971   25375583    A        ADD     1800      1.079   0.1526   0.8002    1.455       0.4992       0.6176
   1             rs4082732   25377908    A        ADD     1781     0.9251   0.1429   0.6992    1.224      -0.5446        0.586
   1            exm2264810   25378444    G        ADD     1800       1.06   0.1138   0.8484    1.325       0.5153       0.6064
   1             rs1702311   25379360    G        ADD     1801      1.053    0.128   0.8192    1.353       0.4022       0.6875
   1             rs7520145   25380023    T        ADD     1800     0.9169   0.1179   0.7277    1.155      -0.7361       0.4616
   1             rs1997927   25382618    G        ADD     1799      1.062   0.1113   0.8537    1.321       0.5388         0.59
   1             rs4649060   25384533    T        ADD     1801       1.03    0.124   0.8076    1.313       0.2369       0.8128
   1            rs12126466   25395879    A        ADD     1789      1.099   0.1479   0.8227    1.469       0.6408       0.5217
   1             rs4568778   25397967    T        ADD     1801      1.129   0.1111   0.9076    1.403        1.088       0.2766
   1             rs6693687   25401760    C        ADD     1800     0.8682   0.1155   0.6923    1.089       -1.223       0.2212
   1              rs443523   25403783    T        ADD     1801      1.208   0.1461   0.9075    1.609        1.296       0.1951
   1            rs10493026   25407854    T        ADD     1802      1.258   0.2044   0.8426    1.878        1.122       0.2618
   1             rs7533661   25413466    A        ADD     1789      0.739    0.146   0.5551   0.9838       -2.072      0.03826
   1            rs11588172   25421990    C        ADD     1799      1.061   0.1131   0.8497    1.324       0.5205       0.6027
   1              rs706844   25429473    T        ADD     1802      1.077   0.1752   0.7644    1.519       0.4261       0.6701
   1            rs11804893   25462079    G        ADD     1802      1.208   0.1332   0.9304    1.568        1.419        0.156
   1        psy_rs12735622   25465981    T        ADD     1802      1.068   0.1345   0.8206     1.39       0.4896       0.6244
   1              rs926461   25486203    G        ADD     1802      1.714   0.1909    1.179    2.492        2.824     0.004749
   1              rs742390   25499030    T        ADD     1802      1.032   0.1198   0.8158    1.305       0.2605       0.7945
   1              rs742391   25525711    T        ADD     1802      1.055   0.1594   0.7717    1.441       0.3338       0.7385
   1              exm32810   25570081    C        ADD     1801      1.019   0.1695   0.7306     1.42       0.1087       0.9134
   1             rs1043879   25570081    G        ADD     1802      1.028   0.1692   0.7377    1.432       0.1614       0.8718
   1             rs1293259   25695835    A        ADD     1801     0.6939   0.1288   0.5391   0.8933       -2.836     0.004573
   1            rs11249248   25753051    C        ADD     1802      0.995   0.1162   0.7922     1.25     -0.04344       0.9654
   1        exm-rs10903129   25768937    G        ADD     1802     0.9841   0.1161   0.7839    1.236      -0.1377       0.8905
   1            rs34933589   25788198    T        ADD     1799     0.9766   0.1165   0.7772    1.227      -0.2035       0.8387
   1            kgp3584491   25794892    A        ADD     1801      1.002   0.1159   0.7986    1.258      0.01969       0.9843
   1            rs12096438   25889422    C        ADD     1802      1.208   0.1116   0.9704    1.503        1.691      0.09085
   1             rs3924234   25895599    G        ADD     1797        1.2   0.1105   0.9661     1.49        1.648      0.09932
   1            rs10902661   25908241    T        ADD     1798     0.9476   0.1151   0.7562    1.187      -0.4677         0.64
   1             rs7546822   25914219    C        ADD     1802     0.6922   0.1243   0.5426   0.8831        -2.96     0.003075
   1             rs7553504   25928935    T        ADD     1795     0.8168   0.1356   0.6262    1.065       -1.493       0.1354
   1             rs3754168   25941936    A        ADD     1802     0.8638   0.1309   0.6683    1.117       -1.118       0.2636
   1             rs3767908   25968690    C        ADD     1801     0.8583   0.1318   0.6629    1.111        -1.16       0.2462
   1             rs3014714   25981789    T        ADD     1801      0.992   0.1151   0.7916    1.243     -0.06955       0.9445
   1             rs3014712   25991356    A        ADD     1800      1.069   0.1182   0.8477    1.347       0.5618       0.5742
   1             rs2744780   26020784    A        ADD     1800      1.059   0.1275   0.8251     1.36       0.4516       0.6515
   1             rs3767880   26069415    T        ADD     1802      1.117   0.2351   0.7046    1.771       0.4707       0.6379
   1              rs807262   26081051    C        ADD     1802     0.9134   0.1159   0.7278    1.146      -0.7811       0.4347
   1             rs3820515   26092248    T        ADD     1801      1.002   0.1141   0.8016    1.254      0.02141       0.9829
   1            exm2268666   26097731    C        ADD     1802       1.07   0.1131    0.857    1.335       0.5959       0.5512
   1        psy_rs12043011   26106769    A        ADD     1802      1.082   0.2364    0.681     1.72        0.335       0.7376
   1              exm33280   26131654    G        ADD     1802      1.221   0.2031   0.8201    1.818       0.9833       0.3255
   1              exm33331   26140573    C        ADD     1802      1.352   0.1816   0.9472     1.93        1.661      0.09664
   1            rs10902694   26155356    A        ADD     1788      1.324   0.1926   0.9076    1.931        1.456       0.1453
   1              rs213632   26167843    G        ADD     1797      1.328   0.1851   0.9238    1.908        1.532       0.1256
   1              rs213627   26172111    G        ADD     1801      1.401   0.1877   0.9694    2.023        1.795      0.07271
   1              rs213621   26207244    A        ADD     1802       1.19   0.1245   0.9324    1.519        1.397       0.1623
   1              rs159530   26210791    A        ADD     1802      1.207   0.1241   0.9462    1.539        1.514       0.1299
   1              rs159528   26211773    G        ADD     1802      1.246    0.123   0.9795    1.586        1.791      0.07325
   1              rs807061   26242882    G        ADD     1790      1.209   0.1348   0.9286    1.575         1.41       0.1585
   1            rs10902707   26266697    A        ADD     1789      1.056   0.1361   0.8084    1.378       0.3977       0.6908
   1            rs10751731   26284884    C        ADD     1800     0.9989    0.128   0.7773    1.284    -0.008757        0.993
   1             rs1429936   26297909    G        ADD     1802     0.9436   0.1293   0.7325    1.216      -0.4488       0.6536
   1              rs298442   26301699    T        ADD     1802     0.8117   0.1499   0.6051    1.089       -1.392       0.1641
   1            rs12074420   26345027    G        ADD     1802     0.7868    0.238   0.4935    1.254       -1.008       0.3137
   1              exm33681   26357656    C        ADD     1800     0.9911   0.1285   0.7704    1.275     -0.06938       0.9447
   1             rs4659404   26365374    T        ADD     1802     0.9822   0.1281   0.7641    1.262      -0.1404       0.8883
   1             rs1135253   26377880    C        ADD     1802     0.9554   0.1737   0.6796    1.343      -0.2628       0.7927
   1             rs2275947   26383875    G        ADD     1800     0.9049   0.2097   0.5999    1.365      -0.4767       0.6336
   1             rs3008419   26402820    G        ADD     1802     0.9309   0.1753   0.6603    1.313      -0.4084        0.683
   1            rs12069719   26411918    G        ADD     1802     0.9441    0.217    0.617    1.445      -0.2649       0.7911
   1            rs17257107   26448447    G        ADD     1802     0.9061   0.2311    0.576    1.425      -0.4265       0.6697
   1            exm2273320   26450009    T        ADD     1801     0.9177   0.2214   0.5946    1.416      -0.3878       0.6982
   1              rs868551   26475521    G        ADD     1802      1.113   0.2058   0.7438    1.667       0.5217       0.6019
   1            rs10794524   26493240    T        ADD     1802      1.075   0.1584   0.7883    1.467       0.4583       0.6467
   1             rs2783633   26505265    A        ADD     1802      1.194   0.1217    0.941    1.516         1.46       0.1443
   1              exm34093   26515956    A        ADD     1802       1.37   0.2345   0.8652    2.169        1.342       0.1794
   1             rs4659411   26516845    T        ADD     1802      1.133   0.1236   0.8889    1.443        1.007        0.314
   1              exm34111   26517267    G        ADD     1802     0.9307   0.2201   0.6045    1.433      -0.3265        0.744
   1              exm34122   26517794    G        ADD     1800     0.9062   0.2212   0.5874    1.398      -0.4452       0.6562
   1            rs11247867   26517891    T        ADD     1792     0.8537    0.226   0.5482    1.329      -0.6999        0.484
   1             rs9970046   26524706    A        ADD     1788     0.9115   0.1155   0.7268    1.143      -0.8026       0.4222
   1              exm34178   26526439    G        ADD     1802      1.036   0.2238   0.6679    1.606       0.1563       0.8758
   1            rs12145714   26527255    A        ADD     1800     0.9904   0.1979    0.672     1.46     -0.04859       0.9612
   1             rs4659413   26547375    T        ADD     1791     0.8783   0.1214   0.6924    1.114       -1.069        0.285
   1             rs3795687   26560745    T        ADD     1802     0.8633   0.1343   0.6635    1.123       -1.095       0.2735
   1              exm34246   26582091    A        ADD     1801      1.156   0.1348   0.8875    1.505        1.074       0.2827
   1              exm34289   26596080    A        ADD     1802      1.583   0.2312    1.006     2.49        1.985      0.04713
   1            rs12096059   26596709    A        ADD     1802      1.082   0.1219   0.8522    1.374       0.6481       0.5169
   1              exm34406   26610891    A        ADD     1801     0.9381   0.1212   0.7398     1.19      -0.5277       0.5977
   1             rs6681452   26621101    A        ADD     1801      1.496   0.2278   0.9572    2.338        1.768      0.07703
   1             rs2276712   26627478    T        ADD     1802      1.023   0.1145   0.8173     1.28       0.1981       0.8429
   1              exm34477   26644537    A        ADD     1800     0.9428   0.1435   0.7117    1.249      -0.4105       0.6814
   1              exm34488   26646730    A        ADD     1802      1.026    0.115   0.8186    1.285       0.2201       0.8258
   1            exm2273321   26648381    T        ADD     1801      1.475   0.2252   0.9483    2.293        1.724      0.08468
   1             rs4659431   26658391    A        ADD     1800     0.9518   0.1189   0.7539    1.202      -0.4157       0.6776
   1              exm34583   26663362    T        ADD     1796     0.9168   0.1198    0.725    1.159      -0.7253       0.4683
   1              exm34638   26670444    T        ADD     1798      1.169   0.1325   0.9018    1.516         1.18        0.238
   1              exm34640   26670609    T        ADD     1802      1.175   0.1326    0.906    1.524        1.216        0.224
   1              exm34651   26671084    T        ADD     1799     0.8361   0.1343   0.6426    1.088       -1.333       0.1827
   1              exm34653   26671248    G        ADD     1799     0.8385    0.134   0.6448     1.09       -1.314       0.1887
   1              exm34732   26673108    T        ADD     1790     0.8354   0.1342   0.6421    1.087        -1.34       0.1802
   1             rs7535656   26673466    A        ADD     1801     0.8408    0.134   0.6466    1.093       -1.294       0.1958
   1            rs11582416   26677721    T        ADD     1801      1.125    0.135   0.8637    1.466       0.8746       0.3818
   1            rs12030833   26689220    G        ADD     1802      1.029   0.1219   0.8101    1.306       0.2322       0.8164
   1             rs7547496   26690481    T        ADD     1799     0.8358   0.1296   0.6483    1.078       -1.384       0.1664
   1              exm34778   26691174    A        ADD     1800       1.03   0.1162     0.82    1.293       0.2528       0.8004
   1              exm34822   26694245    C        ADD     1801      1.122   0.1187    0.889    1.416       0.9689       0.3326
   1              exm34824   26694260    C        ADD     1801      1.013   0.1206   0.7998    1.283       0.1068        0.915
   1            rs11247937   26699157    C        ADD     1799      1.155   0.1182   0.9163    1.457        1.221       0.2222
   1            rs11247940   26709040    C        ADD     1787     0.9513   0.1158   0.7582    1.194      -0.4309       0.6665
   1             rs7529342   26709504    C        ADD     1800      1.105   0.1253   0.8643    1.412       0.7958       0.4262
   1            rs12043608   26714161    T        ADD     1797     0.9996   0.1156   0.7969    1.254    -0.003067       0.9976
   1            rs11247946   26719115    C        ADD     1799      1.002   0.1122   0.8041    1.248      0.01705       0.9864
   1            exm2260105   26722384    G        ADD     1801       1.02   0.2171   0.6662     1.56      0.08924       0.9289
   1         exm-rs7532866   26741544    G        ADD     1800     0.7968   0.1196   0.6303    1.007       -1.898      0.05765
   1             rs6683792   26743903    T        ADD     1800       0.81   0.1191   0.6413    1.023       -1.769       0.0769
   1            rs35015532   26752129    G        ADD     1801      0.841    0.113   0.6739     1.05       -1.532       0.1255
   1             rs9438551   26775223    T        ADD     1801      1.012   0.1158   0.8062    1.269      0.09982       0.9205
   1              exm34965   26786627    A        ADD     1802     0.9564   0.1192   0.7572    1.208      -0.3742       0.7083
   1            rs12741800   26802548    T        ADD     1798      1.168    0.112   0.9379    1.455        1.388       0.1652
   1             rs4659375   26804090    A        ADD     1802     0.9598   0.1194   0.7595    1.213       -0.344       0.7309
   1            rs11247963   26855401    A        ADD     1802      1.688   0.2122    1.114    2.559        2.468      0.01361
   1            rs17162190   26872832    A        ADD     1801     0.9277   0.1134   0.7428    1.159      -0.6623       0.5078
   1             rs2278978   26873245    A        ADD     1800     0.7997   0.1217   0.6299    1.015       -1.836      0.06631
   1              exm35062   26883511    C        ADD     1798     0.9134   0.1239   0.7165    1.164      -0.7313       0.4646
   1             rs1064196   26887592    C        ADD     1802     0.9617   0.1122   0.7718    1.198      -0.3478        0.728
   1         psy_rs4970503   26906586    G        ADD     1801     0.9753   0.1128   0.7819    1.217      -0.2215       0.8247
   1            exm2251156   26909765    T        ADD     1799      1.021   0.1164    0.813    1.283       0.1818       0.8557
   1            rs17162257   26929002    G        ADD     1801     0.9391   0.1191   0.7435    1.186      -0.5271       0.5981
   1        psy_rs11809030   26988026    A        ADD     1801     0.9843   0.1656   0.7116    1.362     -0.09537        0.924
   1             rs4466675   27020012    A        ADD     1802      1.368   0.1782   0.9648     1.94        1.759      0.07861
   1             rs6598860   27021684    A        ADD     1799      1.229   0.2068   0.8192    1.843       0.9954       0.3195
   1            rs10902646   27182984    T        ADD     1802        1.4   0.1687    1.006    1.949        1.995      0.04604
   1              exm35762   27278439    A        ADD     1801     0.9807   0.1938   0.6708    1.434      -0.1006       0.9199
   1             rs3010110   27278521    T        ADD     1801      1.073   0.2179   0.6999    1.644       0.3224       0.7472
   1              exm35769   27278553    A        ADD     1793       1.01    0.256   0.6116    1.668      0.03954       0.9685
   1        psy_rs12410656   27397604    T        ADD     1797     0.6453   0.1869   0.4474   0.9307       -2.344      0.01906
   1          psy_rs482812   27403974    A        ADD     1797      1.193   0.1958   0.8126    1.751       0.9002        0.368
   1                rs5810   27426219    C        ADD     1800      1.125    0.166   0.8127    1.558       0.7108       0.4772
   1             rs6696706   27477549    C        ADD     1798      1.118   0.1697   0.8013    1.559       0.6551       0.5124
   1            rs12402451   27488299    C        ADD     1802      1.122   0.1695   0.8048    1.564       0.6791       0.4971
   1             rs6687674   27537101    A        ADD     1801      1.062   0.1519   0.7884     1.43       0.3945       0.6932
   1             rs6598879   27586900    G        ADD     1802      1.776   0.2004    1.199     2.63        2.865     0.004169
   1            rs12565684   27661037    C        ADD     1802      1.175   0.1602   0.8583    1.608        1.006       0.3144
   1              exm36344   27687466    T        ADD     1790     0.9732   0.1769   0.6881    1.377      -0.1535        0.878
   1              exm36378   27688633    A        ADD     1792      1.096   0.1708   0.7843    1.532        0.538       0.5906
   1             rs4525067   27689763    A        ADD     1801      1.087   0.1482   0.8134    1.454       0.5658       0.5715
   1              exm36534   27709020    C        ADD     1801      1.305   0.2175   0.8523    1.999        1.225       0.2205
   1             rs2474301   27773902    G        ADD     1801      1.399   0.2163   0.9158    2.138        1.553       0.1204
   1            kgp8830183   27889163    C        ADD     1800      1.174   0.2519   0.7167    1.924       0.6379       0.5235
   1            exm2260122   27931698    G        ADD     1802      1.386    0.145    1.043    1.842        2.252      0.02432
   1        psy_rs12726763   27958245    G        ADD     1802      1.412   0.2424   0.8779     2.27        1.422       0.1549
   1             rs1292081   27971502    C        ADD     1802      1.609   0.2218    1.042    2.485        2.145      0.03198
   1             rs2808422   28017518    C        ADD     1791     0.9169   0.2605   0.5503    1.528       -0.333       0.7391
   1             rs2272795   28051611    A        ADD     1802      1.348   0.2579   0.8131    2.234        1.158        0.247
   1             rs6670793   28060574    G        ADD     1802       1.25   0.2438   0.7752    2.016       0.9154         0.36
   1             rs2072750   28157871    C        ADD     1801      1.342   0.2465   0.8279    2.176        1.194       0.2325
   1              exm37154   28209366    A        ADD     1799     0.9812   0.1149   0.7834    1.229      -0.1651       0.8689
   1            exm2268669   28218100    C        ADD     1801      1.081   0.1151   0.8623    1.354       0.6734       0.5007
   1                rs7356   28218100    G        ADD     1798      1.088   0.1154   0.8675    1.364       0.7279       0.4667
   1             rs2474470   28234999    A        ADD     1802      1.083    0.115   0.8642    1.357        0.691       0.4896
   1            rs11247723   28251700    A        ADD     1800      1.074   0.1227   0.8446    1.367       0.5843        0.559
   1             rs6676158   28257209    A        ADD     1800     0.9344   0.1153   0.7454    1.171       -0.589       0.5559
   1             rs3737807   28261902    T        ADD     1801      1.062   0.1235   0.8335    1.353        0.486        0.627
   1             rs1010082   28267869    G        ADD     1801     0.9887   0.1166   0.7867    1.242     -0.09771       0.9222
   1            rs10902678   28268573    C        ADD     1801     0.9577   0.1226   0.7531    1.218      -0.3529       0.7242
   1            rs10902682   28274984    A        ADD     1802     0.9831   0.1124   0.7887    1.225      -0.1519       0.8792
   1             rs4256835   28276389    T        ADD     1800     0.9943   0.1236   0.7805    1.267     -0.04587       0.9634
   1              exm37273   28282292    C        ADD     1802      0.937   0.1284   0.7286    1.205       -0.507       0.6122
   1              exm37276   28282309    A        ADD     1802      1.131   0.2316   0.7186    1.781       0.5331        0.594
   1             rs6699701   28298951    T        ADD     1799      1.037   0.1209   0.8182    1.314       0.3003       0.7639
   1            rs12565238   28299346    T        ADD     1801      1.175    0.195   0.8016    1.722       0.8261       0.4087
   1            rs12040932   28311224    T        ADD     1801     0.9467   0.1101   0.7629    1.175       -0.498       0.6185
   1            exm2264811   28432549    A        ADD     1802      1.215   0.1193   0.9614    1.535         1.63       0.1031
   1            rs12565621   28451885    G        ADD     1801     0.9298   0.2488    0.571    1.514      -0.2928       0.7697
   1            rs12088946   28464178    C        ADD     1802      1.118   0.1638   0.8112    1.542       0.6825       0.4949
   1             rs7518571   28551450    A        ADD     1800       1.07   0.1358   0.8198    1.396       0.4971       0.6191
   1                rs8559   28564252    C        ADD     1801      1.006   0.1293   0.7808    1.296      0.04607       0.9633
   1              exm37501   28564279    G        ADD     1802      1.028   0.1352   0.7887     1.34       0.2035       0.8387
   1                rs9508   28564279    C        ADD     1802      1.028   0.1352   0.7887     1.34       0.2035       0.8387
   1              rs508772   28589578    G        ADD     1802      1.047   0.1224   0.8235    1.331       0.3735       0.7088
   1            rs11247766   28605319    A        ADD     1801      1.006    0.131   0.7781      1.3      0.04532       0.9639
   1            rs17163135   28648893    T        ADD     1802      1.106    0.253   0.6734    1.816       0.3973       0.6911
   1             rs4908400   28690628    C        ADD     1799     0.9442   0.1323   0.7286    1.224      -0.4338       0.6644
   1           kgp11982754   28733993    T        ADD     1797     0.9158   0.1318   0.7074    1.186      -0.6672       0.5046
   1              exm37676   28800380    A        ADD     1802     0.9337   0.1347    0.717    1.216      -0.5097       0.6103
   1             rs2840758   28833494    A        ADD     1801     0.9132   0.1317   0.7055    1.182      -0.6899       0.4902
   1            rs10799123   28864120    A        ADD     1802     0.8972    0.136   0.6872    1.171      -0.7977        0.425
   1             rs9426442   28901455    G        ADD     1783     0.7962   0.1394   0.6058    1.046       -1.635       0.1021
   1            rs34749063   28925538    T        ADD     1802     0.7691   0.1457   0.5781    1.023       -1.802      0.07152
   1            kgp3885732   28933723    C        ADD     1799     0.7767   0.1367   0.5942    1.015       -1.849      0.06443
   1             rs9426298   28990922    A        ADD     1799      1.154   0.1666   0.8323    1.599       0.8584       0.3907
   1             rs4654361   29013516    T        ADD     1802     0.8932    0.121   0.7046    1.132      -0.9334       0.3506
   1             rs7520756   29080166    T        ADD     1802     0.9298   0.1193    0.736    1.175      -0.6103       0.5417
   1             rs1338064   29123347    C        ADD     1802       1.36   0.2194   0.8849    2.091        1.403       0.1608
   1             rs2236861   29139756    T        ADD     1799     0.8429    0.135    0.647    1.098       -1.267       0.2052
   1             rs6669447   29149361    C        ADD     1800     0.9262   0.1135   0.7415    1.157      -0.6757       0.4992
   1              rs797397   29151183    C        ADD     1797     0.9009   0.1136   0.7211    1.126      -0.9183       0.3585
   1             rs4654322   29151245    C        ADD     1802     0.9112    0.113   0.7301    1.137      -0.8229       0.4106
   1             rs2236857   29161609    G        ADD     1802     0.8615   0.1149   0.6878    1.079       -1.297       0.1945
   1              rs595725   29172715    G        ADD     1801     0.9044   0.1137   0.7238     1.13      -0.8844       0.3765
   1              rs581111   29175373    T        ADD     1798      1.074   0.1713   0.7676    1.502       0.4159       0.6775
   1            rs12749204   29176213    G        ADD     1800     0.8551   0.1176   0.6791    1.077       -1.331       0.1832
   1            exm2264812   29181525    A        ADD     1802     0.9943   0.1214   0.7838    1.261      -0.0469       0.9626
   1            exm2268873   29194901    T        ADD     1802      1.053    0.116   0.8391    1.322       0.4469        0.655
   1             rs7511894   29200219    T        ADD     1801      1.193   0.1283   0.9275    1.533        1.373       0.1697
   1              rs157198   29203907    G        ADD     1796     0.9696   0.1834   0.6768    1.389      -0.1684       0.8663
   1             rs4654381   29279387    A        ADD     1796     0.9421   0.1421    0.713    1.245        -0.42       0.6745
   1             rs2985327   29319480    A        ADD     1801      1.154   0.1133   0.9241    1.441        1.263       0.2065
   1             rs2486200   29363985    C        ADD     1801     0.9877   0.1185   0.7831    1.246      -0.1042        0.917
   1            rs12045777   29429004    C        ADD     1798      1.022   0.1104    0.823    1.268       0.1944       0.8459
   1             rs2249138   29443723    T        ADD     1802     0.9705   0.1242   0.7609    1.238      -0.2408       0.8097
   1             rs2452788   29446811    A        ADD     1801      0.953   0.1222   0.7499    1.211      -0.3942       0.6934
   1            rs12032470   29464954    A        ADD     1802      1.114   0.1185   0.8829    1.405       0.9093       0.3632
   1              exm38236   29475341    T        ADD     1798      1.157   0.1151   0.9236     1.45         1.27       0.2042
   1              exm38257   29475648    T        ADD     1799     0.9678   0.1242   0.7587    1.235      -0.2631       0.7925
   1            rs10915234   29488047    A        ADD     1794     0.8293   0.1378    0.633    1.086       -1.358       0.1744
   1         exm-rs2640464   29519778    A        ADD     1802     0.9899   0.1241   0.7762    1.262     -0.08215       0.9345
   1              exm38337   29542637    A        ADD     1801     0.9904   0.1241   0.7766    1.263     -0.07796       0.9379
   1             rs1128400   29542637    T        ADD     1800     0.9947   0.1242   0.7798    1.269     -0.04268        0.966
   1             rs2640467   29556158    G        ADD     1802      1.244   0.1602    0.909    1.703        1.364       0.1725
   1             rs7349137   29569212    C        ADD     1802      1.006   0.1176    0.799    1.267      0.05205       0.9585
   1             rs2131556   29579826    T        ADD     1802      1.079   0.1159   0.8595    1.354       0.6533       0.5136
   1             rs4654400   29584271    C        ADD     1802      1.015   0.1151   0.8101    1.272         0.13       0.8965
   1            rs12404526   29586703    C        ADD     1798     0.8804   0.1164   0.7008    1.106       -1.094       0.2737
   1             rs4654299   29608356    C        ADD     1801     0.8127   0.1127   0.6517    1.014       -1.841      0.06567
   1             rs7518159   29621460    T        ADD     1799     0.7889   0.1131   0.6321   0.9848       -2.096      0.03612
   1             rs6681000   29624094    C        ADD     1801     0.8025   0.1153   0.6403    1.006       -1.909      0.05629
   1         psy_rs2235935   29631782    T        ADD     1801      1.163   0.2148   0.7631    1.771       0.7012       0.4832
   1              exm38518   29631909    G        ADD     1800      0.884   0.1121   0.7096    1.101         -1.1       0.2715
   1             rs7530986   29658494    C        ADD     1802      0.882   0.1102   0.7107    1.095        -1.14       0.2544
   1        psy_rs16838142   29670073    C        ADD     1800     0.7891   0.1185   0.6256   0.9954       -1.999      0.04564
   1              rs761430   29678774    A        ADD     1800      1.205   0.1324   0.9296    1.562        1.408       0.1591
   1             rs1325280   29695231    C        ADD     1800      1.251   0.1329   0.9638    1.623        1.683      0.09246
   1             rs1886651   29707412    T        ADD     1802      1.238    0.131    0.958    1.601        1.632       0.1026
   1              rs212306   29719475    G        ADD     1802     0.9777   0.1179    0.776    1.232      -0.1911       0.8485
   1             rs6671744   29732223    T        ADD     1801      0.905    0.114   0.7238    1.132      -0.8753       0.3814
   1             rs6657309   29743408    A        ADD     1800      1.053   0.1211   0.8306    1.335       0.4273       0.6691
   1             rs1408857   29743630    C        ADD     1802      1.061   0.1141   0.8486    1.328       0.5222       0.6016
   1            rs12085934   29753125    G        ADD     1802      1.364   0.1318    1.054    1.767        2.357      0.01844
   1            rs10915271   29754510    G        ADD     1802     0.9556   0.1682   0.6872    1.329      -0.2701       0.7871
   1             rs9426354   29763684    T        ADD     1799     0.7784   0.1167   0.6192   0.9785       -2.146      0.03188
   1             rs6685390   29766120    A        ADD     1801      1.053   0.1189   0.8344     1.33        0.438       0.6614
   1             rs7514218   29780757    T        ADD     1799     0.9656   0.1273   0.7523    1.239      -0.2749       0.7834
   1             rs4654349   29781221    C        ADD     1800     0.9355    0.112   0.7511    1.165      -0.5946       0.5521
   1              rs927727   29793205    C        ADD     1802      1.129   0.1072   0.9149    1.393         1.13       0.2584
   1             rs6694109   29801397    C        ADD     1802     0.8292   0.1224   0.6523    1.054       -1.529       0.1262
   1             rs9426279   29835996    T        ADD     1802      1.156   0.2428   0.7186    1.861       0.5985       0.5495
   1             rs6426343   29865107    T        ADD     1802      1.236    0.176   0.8756    1.745        1.205       0.2282
   1             rs6677824   29867677    T        ADD     1801      1.057   0.1154    0.843    1.325       0.4796       0.6315
   1            exm2264813   29868073    A        ADD     1802     0.8841   0.1181   0.7014    1.114       -1.043        0.297
   1             rs6605085   29869915    A        ADD     1801       1.38   0.1805   0.9692    1.966        1.786      0.07403
   1            kgp3354187   29874768    A        ADD     1800     0.6569   0.1938   0.4493   0.9605       -2.168      0.03019
   1            rs28567981   30029261    T        ADD     1795      1.176   0.1119   0.9441    1.464        1.446       0.1481
   1            rs28589362   30039872    A        ADD     1801      1.186   0.1126   0.9509    1.478        1.513       0.1303
   1             rs6603927   30064009    T        ADD     1801       1.08   0.1179   0.8573    1.361       0.6544       0.5128
   1            rs10915035   30067017    C        ADD     1800      1.198   0.1423   0.9062    1.583        1.268       0.2049
   1             rs9729975   30073828    G        ADD     1799     0.6447   0.2416   0.4015    1.035       -1.817      0.06924
   1            rs10798895   30086662    G        ADD     1801      1.192   0.1331   0.9185    1.548        1.322       0.1863
   1              rs271321   30098510    A        ADD     1799      1.123   0.1216   0.8846    1.425       0.9511       0.3416
   1              rs271316   30102340    C        ADD     1801      1.184   0.1152   0.9446    1.484        1.465       0.1429
   1             rs9439752   30114164    C        ADD     1802       1.08   0.1726   0.7703    1.515       0.4482        0.654
   1              rs271383   30120287    T        ADD     1802       1.31    0.203   0.8797     1.95        1.329       0.1839
   1              rs446335   30127106    C        ADD     1799      1.307   0.2134   0.8606    1.986        1.256        0.209
   1            exm2264814   30133502    G        ADD     1796      1.209   0.1126   0.9698    1.508        1.688      0.09144
   1              rs199613   30133502    C        ADD     1801      1.222   0.1124   0.9805    1.523        1.785      0.07425
   1            rs12122023   30143707    A        ADD     1802      1.108   0.1221   0.8723    1.408       0.8403       0.4007
   1              rs166604   30148652    T        ADD     1801      1.255   0.2063   0.8378    1.881        1.102       0.2704
   1            rs12564818   30155341    A        ADD     1795      1.291   0.1641   0.9359    1.781        1.556       0.1196
   1              rs271344   30156975    C        ADD     1802      1.269   0.1118     1.02     1.58        2.133      0.03291
   1              rs387232   30157559    C        ADD     1795      1.304   0.1369    0.997    1.705        1.938      0.05264
   1              rs722497   30172044    T        ADD     1802      1.173   0.1472   0.8791    1.565        1.084       0.2783
   1              rs894220   30183014    T        ADD     1800     0.9693   0.1215   0.7639     1.23      -0.2567       0.7974
   1             rs4259710   30184426    C        ADD     1801      1.001   0.1171   0.7954    1.259     0.005725       0.9954
   1             rs1866967   30185662    C        ADD     1802     0.9906   0.1323   0.7644    1.284     -0.07123       0.9432
   1             rs4949268   30186956    G        ADD     1793     0.9073   0.1487   0.6779    1.214      -0.6543       0.5129
   1            rs10914266   30211197    G        ADD     1802      1.066   0.1337   0.8199    1.385       0.4747        0.635
   1            rs10914271   30213840    C        ADD     1802      1.056   0.1278   0.8219    1.356       0.4244       0.6713
   1            rs17262734   30225125    A        ADD     1801      1.035   0.1737   0.7362    1.454       0.1969       0.8439
   1            rs12566608   30225137    T        ADD     1801      1.108   0.1858   0.7698    1.594       0.5514       0.5814
   1            rs16832876   30226168    A        ADD     1802     0.9322   0.1788   0.6567    1.323      -0.3925       0.6947
   1             rs6684453   30238984    C        ADD     1791     0.9396    0.124   0.7369    1.198      -0.5027       0.6152
   1            rs17262748   30257664    T        ADD     1801     0.9943   0.2217   0.6439    1.535     -0.02593       0.9793
   1             rs2376727   30261280    A        ADD     1796     0.9108   0.1615   0.6636     1.25      -0.5787       0.5628
   1             rs6691847   30265652    T        ADD     1802      1.124     0.15   0.8377    1.508       0.7795       0.4357
   1             rs6678054   30284674    A        ADD     1802     0.7822   0.1695   0.5611     1.09       -1.449       0.1474
   1             rs4949485   30285848    A        ADD     1802      1.016   0.1118   0.8163    1.265       0.1452       0.8845
   1              rs993245   30297793    C        ADD     1801      1.153   0.1154   0.9194    1.446        1.232       0.2179
   1            rs12045961   30310092    A        ADD     1801      1.159   0.2304    0.738    1.821       0.6417       0.5211
   1              rs895786   30311124    T        ADD     1802       1.02   0.1701   0.7306    1.423       0.1146       0.9087
   1              rs921197   30319889    T        ADD     1800      1.023   0.1107   0.8234    1.271       0.2043       0.8381
   1             rs7512834   30322046    T        ADD     1794      1.041   0.1104   0.8387    1.293        0.366       0.7143
   1             rs6425687   30328390    G        ADD     1796      1.157   0.1175   0.9187    1.456        1.238       0.2158
   1            rs10914549   30332121    T        ADD     1794     0.9302    0.125   0.7281    1.189      -0.5784        0.563
   1             rs1448337   30349276    A        ADD     1802      0.878   0.1639   0.6368    1.211      -0.7942       0.4271
   1             rs4949509   30351529    C        ADD     1802       1.11    0.121   0.8756    1.407        0.862       0.3887
   1            rs10458370   30353687    G        ADD     1801      1.047   0.1109   0.8427    1.301       0.4166        0.677
   1            rs12083826   30365605    A        ADD     1802     0.7478   0.1779   0.5277     1.06       -1.634       0.1022
   1             rs7540340   30365857    A        ADD     1801     0.9532   0.1137   0.7627    1.191      -0.4218       0.6732
   1              rs752685   30369220    G        ADD     1787      1.019   0.1172   0.8096    1.282       0.1573        0.875
   1             rs4949230   30374868    A        ADD     1802      1.051    0.109   0.8491    1.302       0.4591       0.6462
   1            rs10914615   30381489    A        ADD     1799      1.256   0.1369   0.9606    1.643        1.666      0.09564
   1             rs2084436   30382007    A        ADD     1800      0.894   0.1317   0.6906    1.157      -0.8515       0.3945
   1            rs10798921   30399109    G        ADD     1800      1.004   0.1118   0.8064     1.25      0.03519       0.9719
   1              rs198271   30399154    A        ADD     1796      1.298   0.1404   0.9857    1.709        1.858      0.06321
   1         psy_rs4478859   30403470    C        ADD     1801     0.6984   0.1369   0.5341   0.9134       -2.622     0.008739
   1         psy_rs1498240   30413157    A        ADD     1801     0.7785   0.1534   0.5763    1.052       -1.632       0.1027
   1            rs16833076   30414182    G        ADD     1790     0.7648   0.1543   0.5652    1.035       -1.738      0.08218
   1            rs10914662   30417143    C        ADD     1801      0.776   0.1241   0.6085   0.9897       -2.043      0.04102
   1            rs11583644   30419370    G        ADD     1801     0.8634   0.1513   0.6418    1.162      -0.9705       0.3318
   1             rs4949238   30422596    G        ADD     1800     0.7812   0.1545   0.5771    1.058       -1.598       0.1101
   1             rs1009080   30431560    T        ADD     1802     0.9801   0.1106   0.7891    1.217      -0.1822       0.8554
   1         exm-rs4949526   30432219    T        ADD     1797      1.067   0.1126    0.856    1.331       0.5792       0.5625
   1            exm2264998   30437268    A        ADD     1801      1.094   0.1142   0.8746    1.369        0.787       0.4313
   1            rs10753284   30445050    C        ADD     1802     0.9568   0.1126   0.7673    1.193       -0.392        0.695
   1              rs267708   30445631    T        ADD     1802     0.8853   0.1274   0.6897    1.136      -0.9561        0.339
   1              rs409226   30472960    T        ADD     1801     0.9475    0.118   0.7519    1.194      -0.4571       0.6476
   1          psy_rs387974   30483366    C        ADD     1800     0.9363   0.1165   0.7452    1.177      -0.5645       0.5724
   1              rs453149   30487342    A        ADD     1801      1.046   0.1123   0.8395    1.304       0.4021       0.6876
   1              rs267720   30497242    A        ADD     1800     0.9057   0.1466   0.6796    1.207      -0.6756       0.4993
   1             rs7511843   30509439    T        ADD     1787     0.9837   0.1116   0.7905    1.224      -0.1477       0.8826
   1             rs1391489   30522300    A        ADD     1802     0.9214   0.1541   0.6812    1.246      -0.5308       0.5955
   1             rs1503772   30523923    T        ADD     1802      1.047   0.1125   0.8398    1.305       0.4082       0.6831
   1              rs372125   30528143    G        ADD     1802     0.9937   0.1153   0.7926    1.246     -0.05467       0.9564
   1              rs391479   30530885    T        ADD     1802     0.8294    0.184   0.5782     1.19       -1.017       0.3094
   1              rs267660   30540710    A        ADD     1796      1.741    0.207     1.16    2.611        2.678     0.007405
   1             rs1149064   30543026    T        ADD     1796      1.251   0.1126    1.003    1.559        1.986      0.04707
   1        psy_rs78141057   30545681    G        ADD     1801      1.069   0.1562   0.7868    1.451       0.4244       0.6713
   1              rs267667   30546997    G        ADD     1801     0.9984   0.1219   0.7862    1.268     -0.01335       0.9894
   1              rs267669   30548348    G        ADD     1800      0.862   0.1972   0.5856    1.269      -0.7532       0.4513
   1              rs369715   30554684    G        ADD     1802     0.9126   0.1224   0.7179     1.16      -0.7475       0.4547
   1             rs6661562   30562066    A        ADD     1798      1.783   0.2013    1.202    2.645        2.872     0.004077
   1             rs7530417   30562263    C        ADD     1802      1.235   0.1319   0.9532    1.599        1.597       0.1103
   1            rs16833246   30566926    T        ADD     1797     0.9325   0.1621   0.6787    1.281       -0.431       0.6665
   1          exm-rs910696   30567596    C        ADD     1802      1.096   0.1141   0.8764    1.371       0.8037       0.4216
   1             rs1746272   30572812    C        ADD     1788      1.066   0.1149   0.8513    1.336       0.5593        0.576
   1             rs2076977   30574158    T        ADD     1802     0.8809   0.1333   0.6783    1.144      -0.9512       0.3415
   1            rs11807362   30574413    A        ADD     1801      1.332   0.1473   0.9982    1.779        1.948      0.05143
   1             rs2376907   30581567    C        ADD     1799      1.115   0.1168   0.8869    1.402       0.9325       0.3511
   1             rs2376487   30610536    C        ADD     1800     0.9052   0.1174   0.7191    1.139      -0.8487       0.3961
   1             rs2146850   30620480    A        ADD     1799     0.9866   0.1195   0.7806    1.247      -0.1129       0.9101
   1         exm-rs2180233   30627712    G        ADD     1793       1.24   0.1533   0.9179    1.674        1.401       0.1612
   1             rs3934202   30635302    A        ADD     1789      0.953   0.1144   0.7616    1.193      -0.4205       0.6741
   1            rs10799083   30636313    T        ADD     1802      1.229   0.1239   0.9638    1.566        1.662      0.09653
   1            rs12142439   30636813    G        ADD     1792     0.8099   0.1454   0.6091    1.077       -1.451       0.1469
   1            rs10493043   30645986    C        ADD     1802      1.155   0.1787   0.8133    1.639       0.8038       0.4215
   1             rs4949549   30655669    C        ADD     1801      1.139   0.1546    0.841    1.542         0.84       0.4009
   1             rs7523165   30660403    G        ADD     1801      1.116    0.131   0.8632    1.443        0.837       0.4026
   1             rs4245643   30661242    G        ADD     1793     0.9319   0.1111   0.7496    1.159      -0.6344       0.5258
   1            rs10915040   30663554    G        ADD     1801      1.203   0.1138   0.9625    1.503        1.624       0.1044
   1             rs4381243   30675881    G        ADD     1799     0.9681    0.119   0.7668    1.222      -0.2721       0.7855
   1            rs16833396   30687128    A        ADD     1797     0.8538   0.1169   0.6789    1.074       -1.352       0.1764
   1             rs7516871   30687376    G        ADD     1802      1.233    0.119   0.9769    1.557        1.763      0.07788
   1            rs13375139   30691713    T        ADD     1801      0.856   0.1149   0.6834    1.072       -1.354       0.1757
   1              rs909623   30706530    C        ADD     1802     0.8273   0.1161    0.659    1.039       -1.633       0.1025
   1            rs12401958   30718102    C        ADD     1802     0.8639   0.1178   0.6859    1.088       -1.242       0.2143
   1             rs6657022   30720817    T        ADD     1796      1.196   0.1202   0.9447    1.513        1.487        0.137
   1            rs11802750   30729050    A        ADD     1801      1.073   0.1203   0.8477    1.359       0.5866       0.5575
   1            rs10158763   30731138    G        ADD     1799      1.074   0.1242   0.8419     1.37       0.5751       0.5652
   1              rs455494   30758928    T        ADD     1800     0.7503   0.1594    0.549    1.025       -1.803      0.07137
   1              rs463128   30759956    G        ADD     1801     0.8455   0.2236   0.5455    1.311      -0.7503       0.4531
   1              rs411238   30787227    T        ADD     1801     0.8809   0.2226   0.5695    1.363      -0.5699       0.5688
   1            rs10799096   30791516    T        ADD     1801       1.21   0.1117   0.9719    1.506        1.705      0.08816
   1            exm2263819   30794960    C        ADD     1781      1.032   0.1108   0.8305    1.282       0.2835       0.7768
   1             rs2007451   30799299    A        ADD     1801      1.079   0.1108   0.8686    1.341       0.6881       0.4914
   1            rs10915081   30808141    G        ADD     1802     0.8796   0.1108    0.708    1.093       -1.158        0.247
   1              rs453756   30809179    A        ADD     1802     0.8732   0.1891   0.6028    1.265      -0.7169       0.4734
   1              rs760655   30809347    A        ADD     1786     0.8135   0.1431   0.6146    1.077       -1.443       0.1491
   1              rs762798   30827240    T        ADD     1801      0.861   0.1144    0.688    1.077       -1.309       0.1906
   1              rs636797   30830505    C        ADD     1801     0.9122    0.126   0.7125    1.168      -0.7295       0.4657
   1              rs675696   30850174    T        ADD     1796     0.8441   0.2049   0.5649    1.261      -0.8271       0.4082
   1             rs6696645   30850902    C        ADD     1800      1.065   0.1179   0.8456    1.342       0.5375       0.5909
   1             rs1887916   30858250    A        ADD     1801       1.02    0.114   0.8156    1.275       0.1712       0.8641
   1             rs6425970   30858705    C        ADD     1801      1.037   0.1183   0.8226    1.308       0.3095        0.757
   1             rs4949262   30862461    T        ADD     1802      1.031   0.1184   0.8173      1.3       0.2569       0.7973
   1             rs3867305   30873469    C        ADD     1802      1.016   0.1601   0.7427    1.391       0.1014       0.9192
   1             rs6656216   30878285    T        ADD     1802       1.09   0.1479   0.8154    1.456       0.5805       0.5616
   1              rs650676   30885210    G        ADD     1800      1.272   0.1484   0.9507    1.701        1.619       0.1054
   1             rs6676701   30887732    G        ADD     1795      1.097   0.1284   0.8526     1.41       0.7177        0.473
   1        exm-rs12407007   30890532    C        ADD     1799      1.157   0.1136   0.9264    1.446        1.287        0.198
   1              rs728338   30893256    T        ADD     1790      1.086   0.1368   0.8304     1.42       0.6018       0.5473
   1              rs606404   30894160    T        ADD     1800      1.056   0.1173   0.8392    1.329       0.4658       0.6414
   1            rs10915113   30898855    C        ADD     1801     0.8522   0.1291   0.6617    1.098       -1.239       0.2154
   1              rs609878   30899960    A        ADD     1801     0.9878   0.1831   0.6899    1.414     -0.06731       0.9463
   1              rs657816   30919030    A        ADD     1801     0.9735   0.1226   0.7657    1.238      -0.2188       0.8268
   1            rs12117449   30919378    T        ADD     1802      1.053   0.1184   0.8353    1.328       0.4394       0.6604
   1             rs6673363   30933736    T        ADD     1801     0.9771   0.1189   0.7741    1.233      -0.1949       0.8455
   1             rs1552319   30944362    C        ADD     1790      0.946    0.113   0.7581     1.18      -0.4914       0.6231
   1            rs12406008   30945974    G        ADD     1799     0.9874   0.1213   0.7784    1.252      -0.1048       0.9165
   1             rs4949266   30962106    T        ADD     1800      1.019   0.1563   0.7499    1.384       0.1178       0.9062
   1              rs415314   30962474    G        ADD     1794      1.026   0.1139   0.8204    1.282       0.2222       0.8241
   1             rs3104429   30985076    T        ADD     1800      1.007   0.1179   0.7996    1.269       0.0622       0.9504
   1            rs12144776   30989639    A        ADD     1802       1.53   0.1531    1.133    2.066        2.777     0.005479
   1              rs396648   30993005    T        ADD     1800      1.081   0.1192   0.8561    1.366       0.6559       0.5119
   1             rs1994239   31010302    A        ADD     1797     0.7644   0.1105   0.6156   0.9493       -2.431      0.01507
   1            rs10915150   31012257    T        ADD     1799      1.222   0.1411   0.9266    1.611         1.42       0.1557
   1              rs904257   31022237    T        ADD     1802      1.218    0.114   0.9744    1.524        1.732      0.08322
   1             rs2377368   31024967    T        ADD     1802      1.135    0.139   0.8644    1.491       0.9115        0.362
   1             rs2377367   31027917    A        ADD     1802      1.114   0.1311   0.8615     1.44       0.8224       0.4108
   1             rs3104435   31045509    T        ADD     1801      1.335   0.1451    1.005    1.775        1.994      0.04614
   1              rs525813   31058914    T        ADD     1802      1.073   0.1863   0.7445    1.546        0.377       0.7062
   1              rs610679   31061327    A        ADD     1802      1.015   0.1418   0.7689    1.341       0.1076       0.9143
   1              rs530973   31062295    T        ADD     1802       1.14   0.1119   0.9157     1.42        1.173       0.2409
   1             rs4949279   31080612    C        ADD     1799      1.146   0.1179   0.9097    1.444        1.157       0.2473
   1              rs544789   31083478    G        ADD     1800     0.9665   0.1961   0.6581    1.419      -0.1739       0.8619
   1              rs666750   31086685    T        ADD     1796      1.121   0.1122   0.8993    1.396        1.014       0.3105
   1            rs10914158   31087850    G        ADD     1799      1.235   0.2166   0.8076    1.888       0.9734       0.3304
   1             rs7518010   31088967    C        ADD     1801      1.165   0.1194   0.9219    1.472        1.279       0.2009
   1             rs1188414   31099929    A        ADD     1797     0.8568   0.1094   0.6915    1.062       -1.413       0.1577
   1             rs1201394   31101134    G        ADD     1800       1.08   0.1528   0.8008    1.458       0.5057        0.613
   1              rs522294   31118741    G        ADD     1802      1.297   0.1544   0.9582    1.755        1.684      0.09224
   1             rs2147081   31148956    T        ADD     1798      1.261   0.1467   0.9457    1.681        1.579       0.1143
   1             rs1408151   31151452    A        ADD     1802     0.8294   0.1158    0.661    1.041       -1.615       0.1062
   1             rs1188390   31151500    T        ADD     1801      1.164   0.1655   0.8417    1.611       0.9189       0.3581
   1             rs1188444   31164624    G        ADD     1795      1.117   0.1098   0.9004    1.385        1.004       0.3154
   1              rs716486   31167561    T        ADD     1801      1.198   0.1645   0.8677    1.654        1.098       0.2723
   1             rs1033867   31167998    C        ADD     1800      1.152     0.21   0.7632    1.739       0.6735       0.5006
   1             rs1830705   31168219    G        ADD     1801      1.285   0.1086    1.039     1.59        2.309      0.02093
   1             rs1149023   31176942    T        ADD     1789      1.268   0.1216   0.9994     1.61        1.955      0.05053
   1             rs1149024   31177073    C        ADD     1802      1.083   0.1137   0.8663    1.353       0.6975       0.4855
   1            rs12750278   31178663    G        ADD     1797     0.7252   0.1209   0.5722   0.9192       -2.657     0.007879
   1             rs7555715   31183812    A        ADD     1798     0.7698   0.1143   0.6152   0.9631       -2.289      0.02211
   1             rs1188395   31184368    C        ADD     1802      1.069   0.1206   0.8439    1.354       0.5527       0.5805
   1             rs3795437   31206806    G        ADD     1800      1.051    0.113   0.8422    1.312       0.4406       0.6595
   1              exm38714   31208042    T        ADD     1802      1.049   0.2124   0.6917    1.591       0.2249       0.8221
   1             rs1188357   31211282    T        ADD     1802      0.902   0.1385   0.6876    1.183      -0.7447       0.4565
   1         psy_rs1050663   31215364    T        ADD     1800     0.8619   0.1317   0.6659    1.116       -1.128       0.2591
   1         psy_rs3790497   31222170    G        ADD     1800     0.8714   0.1546   0.6436     1.18        -0.89       0.3735
   1             rs1188347   31226340    A        ADD     1799      1.014   0.1146   0.8103     1.27       0.1246       0.9008
   1              exm38753   31230532    C        ADD     1801     0.8391   0.2412   0.5229    1.346      -0.7273        0.467
   1             rs3762297   31231680    T        ADD     1801      1.126   0.1132    0.902    1.406         1.05       0.2939
   1             rs4949294   31235936    G        ADD     1802       1.09   0.1132   0.8731    1.361       0.7611       0.4466
   1            rs12124742   31239262    T        ADD     1801     0.6025   0.2212   0.3905   0.9295       -2.291      0.02199
   1            rs12736883   31241312    A        ADD     1792      1.076   0.1147   0.8593    1.347       0.6379       0.5235
   1              rs878467   31247236    G        ADD     1801      1.075   0.1121   0.8632     1.34       0.6478       0.5171
   1         psy_rs7516769   31258827    T        ADD     1802     0.9503   0.1319   0.7338    1.231      -0.3868       0.6989
   1            rs11578558   31267335    C        ADD     1800      1.444    0.173    1.029    2.027        2.124      0.03367
   1            rs10798809   31272279    G        ADD     1801      1.169   0.1215   0.9215    1.484        1.287       0.1981
   1            rs12038524   31286796    G        ADD     1796      1.111   0.1125   0.8911    1.385       0.9351       0.3497
   1             rs4949309   31296585    G        ADD     1802     0.8187   0.1272    0.638    1.051       -1.572       0.1159
   1              rs746700   31297519    T        ADD     1800      1.114   0.2046    0.746    1.663       0.5273        0.598
   1             rs3923872   31309717    A        ADD     1802      1.074    0.111   0.8637    1.335       0.6402       0.5221
   1            rs12756105   31313417    A        ADD     1801     0.7831   0.1272   0.6104    1.005       -1.922      0.05455
   1             rs2488230   31320651    A        ADD     1793     0.8982   0.1086   0.7259    1.111      -0.9883        0.323
   1             rs2796210   31326201    G        ADD     1797      1.169   0.1114   0.9396    1.454        1.401       0.1612
   1             rs3935266   31330844    C        ADD     1799      1.085   0.1113    0.872    1.349       0.7296       0.4656
   1            rs12408228   31337417    A        ADD     1793     0.7767   0.1145   0.6205   0.9721       -2.207      0.02732
   1             rs4949320   31339570    T        ADD     1802      0.867   0.1171   0.6893    1.091       -1.219       0.2229
   1             rs2488238   31344952    T        ADD     1791      1.172   0.1112   0.9425    1.457        1.427       0.1535
   1              exm38781   31347320    A        ADD     1802     0.9887   0.1305   0.7655    1.277     -0.08731       0.9304
   1              exm38792   31347399    T        ADD     1800      1.029   0.1843    0.717    1.477       0.1549       0.8769
   1              exm38813   31349647    T        ADD     1801      1.311   0.2175   0.8562    2.008        1.246       0.2128
   1        psy_rs28364808   31349675    A        ADD     1800       0.91    0.179   0.6407    1.292      -0.5269       0.5983
   1         psy_rs2491133   31350566    T        ADD     1800     0.9334   0.1205    0.737    1.182      -0.5721       0.5673
   1            rs12406720   31353409    C        ADD     1800      1.005   0.1236   0.7887     1.28      0.03949       0.9685
   1        psy_rs72882089   31366222    T        ADD     1799      1.243   0.1396   0.9457    1.634         1.56       0.1188
   1             rs7514514   31408056    T        ADD     1792     0.9219   0.1183   0.7311    1.163       -0.687       0.4921
   1             rs3795433   31413972    C        ADD     1799      1.162   0.1435   0.8774     1.54        1.049       0.2944
   1             rs6672383   31424889    A        ADD     1797      1.022   0.1122   0.8206    1.274       0.1979       0.8431
   1             rs2275741   31426815    T        ADD     1801      1.001    0.111   0.8055    1.245      0.01193       0.9905
   1             rs6696300   31429785    T        ADD     1801     0.9222    0.117   0.7332     1.16      -0.6918       0.4891
   1              rs947643   31461438    T        ADD     1801      1.233   0.1224   0.9699    1.567        1.711      0.08715
   1             rs6656007   31504963    G        ADD     1802     0.8953   0.1146   0.7152    1.121      -0.9657       0.3342
   1             rs6673049   31564030    G        ADD     1780      1.323   0.1817   0.9266    1.889        1.541       0.1234
   1             rs2185419   31606783    A        ADD     1800     0.8586   0.1234   0.6742    1.094       -1.235       0.2168
   1             rs2153451   31650819    C        ADD     1801      1.037   0.1202   0.8195    1.312       0.3031       0.7618
   1            exm2264815   31661921    A        ADD     1800      0.875   0.1125    0.702    1.091       -1.187       0.2352
   1            rs10798826   31669803    C        ADD     1802      1.084   0.1245   0.8496    1.384        0.651        0.515
   1             rs2377717   31673263    G        ADD     1802      1.197   0.1282   0.9306    1.538        1.399       0.1617
   1             rs7549197   31681014    T        ADD     1797     0.9619     0.11   0.7753    1.193      -0.3533       0.7238
   1            exm2263858   31681614    A        ADD     1800     0.9451     0.11   0.7618    1.172      -0.5136       0.6075
   1            rs10798827   31682312    T        ADD     1793       1.21   0.1289   0.9395    1.557        1.476       0.1399
   1            rs10753244   31683500    A        ADD     1800      0.953   0.1114   0.7661    1.185      -0.4325       0.6654
   1             rs6680565   31687958    G        ADD     1801      1.262   0.1114    1.015    1.571        2.091      0.03652
   1            rs10914332   31699002    G        ADD     1796      1.213    0.175   0.8605    1.709        1.102       0.2706
   1            rs12087046   31700412    G        ADD     1802      1.247   0.1628   0.9065    1.716        1.357       0.1748
   1             rs1107427   31701981    G        ADD     1800     0.8688   0.1153   0.6931    1.089        -1.22       0.2226
   1            rs10493047   31741777    T        ADD     1787      1.508   0.2278   0.9649    2.356        1.803       0.0714
   1             rs6425730   31747393    T        ADD     1802      1.063   0.1129   0.8518    1.326       0.5386       0.5901
   1         exm-rs6679393   31770944    C        ADD     1801     0.8367   0.1111    0.673     1.04       -1.604       0.1087
   1            rs10914347   31773496    T        ADD     1802      1.271   0.1454   0.9556    1.689        1.647      0.09952
   1             rs7523438   31788313    G        ADD     1801     0.8345   0.1113   0.6709    1.038       -1.626       0.1039
   1            exm2264816   31819128    A        ADD     1802      1.151   0.1111   0.9256     1.43        1.264       0.2064
   1            rs10798845   31822636    A        ADD     1797     0.8304   0.1113   0.6676    1.033        -1.67       0.0949
   1            rs10914367   31846206    A        ADD     1794      1.025   0.1148   0.8187    1.284       0.2177       0.8277
   1            rs12562824   31854882    A        ADD     1794      1.233   0.1437   0.9305    1.635        1.459       0.1445
   1            rs12122184   31858784    C        ADD     1802      1.218   0.1436    0.919    1.613        1.372       0.1701
   1             rs6659255   31869669    T        ADD     1798      1.154   0.1495   0.8611    1.547       0.9591       0.3375
   1             rs2889753   31871407    T        ADD     1802      1.124   0.1146   0.8978    1.407         1.02        0.308
   1            rs10798854   31934343    A        ADD     1801     0.8689     0.11   0.7004    1.078       -1.278       0.2014
   1            exm2260174   31943343    T        ADD     1794     0.8729   0.1088   0.7053     1.08        -1.25       0.2112
   1             rs4949416   31953898    G        ADD     1801     0.7288   0.1804   0.5117    1.038       -1.754      0.07949
   1            rs10798859   31955533    A        ADD     1802      1.205    0.112   0.9674    1.501        1.664      0.09614
   1             rs1574104   31973440    T        ADD     1801      1.042   0.1143   0.8325    1.303        0.356       0.7218
   1            rs10914420   31977350    A        ADD     1801      1.269   0.1226   0.9983    1.614        1.946      0.05162
   1             rs6684549   31982479    C        ADD     1801      1.287   0.1212    1.015    1.632        2.083      0.03727
   1            rs10914430   31987662    A        ADD     1802      1.023   0.1088   0.8264    1.266       0.2076       0.8355
   1            rs10493048   31993870    T        ADD     1787     0.7151   0.1433     0.54   0.9471        -2.34      0.01931
   1             rs6662915   31995973    C        ADD     1802      1.063   0.1086    0.859    1.315        0.561       0.5748
   1             rs4245634   32002287    G        ADD     1798      1.199   0.1096   0.9674    1.487        1.657      0.09745
   1            rs10798873   32009650    G        ADD     1802     0.6946   0.1763   0.4917   0.9814       -2.066       0.0388
   1             rs6670560   32019153    A        ADD     1801      1.096   0.1157   0.8737    1.375       0.7922       0.4282
   1             rs2377894   32031843    G        ADD     1802     0.8734    0.162   0.6358      1.2      -0.8354       0.4035
   1            rs10914446   32054094    A        ADD     1802     0.9588   0.1132   0.7681    1.197      -0.3713       0.7104
   1            rs10914453   32075036    A        ADD     1802     0.9457   0.1123   0.7588    1.179      -0.4973        0.619
   1              exm39398   32092525    G        ADD     1799      1.044   0.1136    0.836    1.305       0.3826        0.702
   1             rs2271933   32092525    C        ADD     1792      1.037   0.1138   0.8298    1.296        0.321       0.7482
   1             rs7524405   32108579    A        ADD     1802      1.093   0.1132   0.8752    1.364       0.7822       0.4341
   1             rs7542583   32110813    G        ADD     1799      1.105   0.1129   0.8853    1.378       0.8814       0.3781
   1             rs2271928   32127953    A        ADD     1801     0.9177   0.1118   0.7371    1.142       -0.769       0.4419
   1              rs909002   32139635    C        ADD     1802      1.008   0.1118   0.8094    1.254      0.06819       0.9456
   1             rs2297684   32146764    G        ADD     1787      1.069    0.112   0.8585    1.332       0.5976       0.5501
   1            exm2251353   32158374    T        ADD     1800     0.9861   0.1117   0.7922    1.227      -0.1257       0.8999
   1             rs3818788   32158374    A        ADD     1800     0.9861   0.1117   0.7922    1.227      -0.1257       0.8999
   1              exm39723   32164206    T        ADD     1801     0.8675   0.1141   0.6937    1.085       -1.246       0.2127
   1              exm39727   32165495    T        ADD     1801      1.149   0.1125   0.9218    1.433        1.237       0.2162
   1             rs2228552   32165495    A        ADD     1801      1.149   0.1125   0.9218    1.433        1.237       0.2162
   1              exm39739   32193049    A        ADD     1801      0.878   0.1649   0.6356    1.213      -0.7894       0.4299
   1             rs3766823   32197257    A        ADD     1802     0.9861   0.1231   0.7747    1.255      -0.1138       0.9094
   1             rs6656287   32252615    T        ADD     1802     0.8913   0.2213   0.5776    1.375      -0.5199       0.6031
   1             rs2184202   32277199    C        ADD     1792      1.105   0.1116   0.8879    1.375       0.8951       0.3707
   1              rs751137   32278308    G        ADD     1802      1.059    0.114   0.8465    1.324       0.4988       0.6179
   1              exm40129   32280610    T        ADD     1790      1.072    0.115   0.8556    1.343       0.6046       0.5454
   1             rs4949473   32296525    C        ADD     1800     0.8708    0.112   0.6993    1.085       -1.235       0.2167
   1            rs11578323   32302108    T        ADD     1801      1.104   0.1365   0.8446    1.442       0.7231       0.4696
   1            rs12565351   32311335    A        ADD     1801     0.9245   0.2066   0.6166    1.386      -0.3801       0.7039
   1             rs7518553   32315147    T        ADD     1801      1.093   0.1574   0.8026    1.488       0.5633       0.5733
   1            rs12565681   32322733    T        ADD     1802      1.088   0.1393   0.8278    1.429       0.6028       0.5466
   1            rs11805047   32336784    G        ADD     1799      1.042   0.2262   0.6685    1.623         0.18       0.8572
   1              rs687605   32342334    G        ADD     1796     0.8209   0.1346   0.6305    1.069       -1.466       0.1426
   1              rs597987   32347171    T        ADD     1801     0.8863   0.1309   0.6857    1.146      -0.9221       0.3565
   1              rs639233   32372881    A        ADD     1800     0.9043   0.1356   0.6933     1.18      -0.7421        0.458
   1            exm2264817   32438234    G        ADD     1802      1.173   0.1254   0.9172    1.499         1.27        0.204
   1           kgp10497040   32575567    T        ADD     1802      1.052   0.1582   0.7713    1.434       0.3187       0.7499
   1            rs16834926   32664866    G        ADD     1802     0.9889   0.1554   0.7293    1.341     -0.07211       0.9425
   1              exm40452   32672908    G        ADD     1801      1.007   0.1524   0.7473    1.358      0.04864       0.9612
   1              exm40453   32672932    A        ADD     1801     0.8547   0.1417   0.6475    1.128       -1.108       0.2678
   1              rs669538   32711360    T        ADD     1802      0.859   0.1126   0.6889    1.071        -1.35       0.1769
   1            rs10914540   32715821    A        ADD     1802     0.9537    0.163   0.6928    1.313      -0.2908       0.7712
   1              exm40649   32740366    A        ADD     1802     0.9207   0.1657   0.6654    1.274      -0.4986       0.6181
   1            rs10914555   32879586    C        ADD     1802      1.473    0.222   0.9534    2.277        1.745      0.08094
   1            rs11588809   32904611    C        ADD     1797       1.33   0.2347   0.8399    2.108        1.217       0.2238
   1       psy_rs114679067   32963106    A        ADD     1798      1.041   0.2343    0.658    1.649       0.1735       0.8623
   1            exm2251390   32975903    G        ADD     1802     0.7784    0.114   0.6226   0.9733       -2.197      0.02801
   1            rs11588497   33030461    G        ADD     1801     0.7798    0.114   0.6236   0.9751       -2.182      0.02914
   1            exm2268875   33068754    C        ADD     1802      1.026   0.1175   0.8148    1.291       0.2166       0.8285
   1             rs3954228   33100815    T        ADD     1801     0.9192   0.1496   0.6857    1.232      -0.5631       0.5734
   1              rs389409   33116544    C        ADD     1802     0.8825   0.1459    0.663    1.175      -0.8569       0.3915
   1              rs359955   33134774    A        ADD     1799     0.8911   0.1288   0.6923    1.147      -0.8957       0.3704
   1              exm41089   33160878    C        ADD     1800     0.8816   0.1497   0.6575    1.182      -0.8417          0.4
   1              exm41098   33161212    T        ADD     1796     0.9097   0.1514   0.6761    1.224      -0.6249       0.5321
   1              rs419145   33179156    A        ADD     1802     0.9094   0.1416    0.689      1.2      -0.6711       0.5022
   1        psy_rs59245647   33229962    A        ADD     1802     0.8728   0.2408   0.5444    1.399      -0.5652       0.5719
   1             rs1765223   33256884    T        ADD     1802      1.125   0.1188   0.8915     1.42       0.9932       0.3206
   1            rs10914614   33257919    A        ADD     1802      1.085   0.1147   0.8666    1.359       0.7126       0.4761
   1            rs10798918   33275981    C        ADD     1802      1.112   0.1855   0.7729    1.599       0.5706       0.5683
   1            rs10914625   33298822    G        ADD     1790     0.9548    0.112   0.7665    1.189      -0.4131       0.6795
   1            exm2264818   33348442    G        ADD     1801      1.085   0.1083   0.8776    1.342       0.7547       0.4504
   1            rs11811702   33350183    A        ADD     1802      1.079   0.1125   0.8655    1.345       0.6761        0.499
   1              rs194640   33403481    G        ADD     1802     0.8971   0.1161   0.7146    1.126      -0.9351       0.3497
   1             rs1149128   33408138    C        ADD     1802     0.9235   0.1353   0.7084    1.204      -0.5886       0.5561
   1              rs194644   33409551    C        ADD     1800      1.152   0.1112   0.9263    1.432        1.271       0.2036
   1             rs1534893   33472942    A        ADD     1802       1.25   0.1131    1.001     1.56        1.972      0.04859
   1            rs10753271   33496639    T        ADD     1796     0.7725   0.1141   0.6177   0.9661       -2.262       0.0237
   1            rs10429857   33543052    G        ADD     1796     0.8398   0.1154   0.6699    1.053       -1.513       0.1303
   1              exm41676   33562416    T        ADD     1802     0.8672   0.1703   0.6211    1.211      -0.8368       0.4027
   1        psy_rs17542433   33600115    G        ADD     1801      1.403   0.2479    0.863     2.28        1.366       0.1721
   1              rs689187   33611890    C        ADD     1802      0.877   0.1396    0.667    1.153      -0.9405        0.347
   1             rs3766813   33612508    A        ADD     1800     0.8676   0.1529    0.643    1.171      -0.9292       0.3528
   1             rs3912145   33614162    C        ADD     1800     0.8762    0.151   0.6517    1.178      -0.8756       0.3813
   1             rs1498319   33684101    G        ADD     1802     0.9638   0.1329   0.7428    1.251      -0.2771       0.7817
   1            rs12045968   33690698    G        ADD     1802     0.9385   0.1535   0.6947    1.268      -0.4135       0.6793
   1             rs7540951   33694810    C        ADD     1801      1.021   0.1423   0.7723    1.349       0.1442       0.8854
   1             rs7534724   33710429    A        ADD     1802     0.9716   0.1479    0.727    1.298      -0.1948       0.8455
   1             rs1566230   33719642    C        ADD     1785      0.961   0.1503   0.7159     1.29      -0.2645       0.7914
   1            rs10914671   33723652    C        ADD     1788      1.047   0.1479   0.7838      1.4       0.3129       0.7544
   1            rs10914677   33749027    G        ADD     1796      1.159   0.1378    0.885    1.519        1.073       0.2832
   1             rs4653002   33770526    C        ADD     1797     0.9819   0.1267    0.766    1.259      -0.1442       0.8854
   1            rs16835363   33795053    T        ADD     1785      0.735   0.2233   0.4745    1.138       -1.379       0.1679
   1            exm2251422   33796081    C        ADD     1800     0.9369   0.1263   0.7315      1.2      -0.5158        0.606
   1             rs4361958   33796554    A        ADD     1802      1.025   0.1262   0.8006    1.313        0.198        0.843
   1             rs4233199   33819562    T        ADD     1802      1.431   0.1183    1.135    1.805        3.029     0.002452
   1              exm41964   33820134    T        ADD     1796      1.343   0.1452     1.01    1.785        2.028      0.04257
   1             rs6425816   33832865    G        ADD     1800      1.245   0.1145   0.9949    1.559        1.915      0.05548
   1            rs12127097   33850890    C        ADD     1800      1.268   0.1553   0.9353    1.719        1.529       0.1262
   1             rs1535917   33861853    C        ADD     1801     0.8659   0.1708   0.6196     1.21      -0.8435        0.399
   1            rs12137943   33867447    A        ADD     1801       1.25   0.1568   0.9192      1.7        1.423       0.1549
   1             rs6661037   33872593    C        ADD     1802      1.354   0.1196    1.071    1.711         2.53       0.0114
   1            rs10914706   33886888    A        ADD     1800      1.089   0.2394    0.681    1.741        0.355       0.7226
   1            rs10914716   33905230    T        ADD     1801      1.294   0.1447   0.9745    1.718        1.781      0.07489
   1            rs10914731   33934824    G        ADD     1802      1.327   0.1392     1.01    1.743        2.032      0.04213
   1             rs6425820   33936347    T        ADD     1802      1.079   0.1299   0.8366    1.392       0.5867       0.5574
   1             rs3795419   33957130    A        ADD     1788      1.367   0.1415    1.036    1.804         2.21      0.02713
   1             rs9662260   33957773    T        ADD     1801     0.8016   0.1128   0.6425        1        -1.96      0.05002
   1             rs2131776   33984970    T        ADD     1798      1.258   0.1446   0.9473     1.67        1.585       0.1129
   1              rs923879   33999809    A        ADD     1802      1.493   0.1156    1.191    1.873        3.471     0.000519
   1             rs2794606   34019467    T        ADD     1796      1.295   0.1138    1.036    1.618        2.268      0.02332
   1              rs923882   34029070    A        ADD     1792      1.013   0.1595   0.7406    1.384      0.07793       0.9379
   1             rs1493994   34030514    A        ADD     1800      1.123   0.1217   0.8843    1.425       0.9502        0.342
   1             rs5007951   34034649    A        ADD     1802      1.232   0.2246   0.7933    1.913        0.929       0.3529
   1              exm42303   34038214    T        ADD     1802      1.131    0.123   0.8892     1.44        1.005       0.3151
   1            rs10914746   34039844    G        ADD     1802      1.142   0.1663   0.8244    1.582       0.7986       0.4245
   1            rs16835617   34042245    A        ADD     1802       1.17   0.2032   0.7854    1.742       0.7712       0.4406
   1              rs729176   34042560    T        ADD     1799     0.9878   0.2048   0.6612    1.476     -0.05975       0.9524
   1              rs292809   34046066    C        ADD     1801      1.105    0.146   0.8297     1.47        0.681       0.4959
   1            rs11586497   34051242    T        ADD     1801      1.318   0.1785    0.929     1.87        1.547       0.1218
   1              rs721306   34051436    A        ADD     1801     0.9717   0.1109   0.7818    1.208      -0.2586       0.7959
   1       psy_rs116641250   34057008    C        ADD     1802     0.8265   0.1323   0.6377    1.071        -1.44         0.15
   1              exm42377   34071525    C        ADD     1799      1.208   0.1228   0.9496    1.537        1.539       0.1239
   1            rs10914755   34082279    A        ADD     1795       1.16   0.1914   0.7971    1.688       0.7751       0.4383
   1              rs649214   34150551    A        ADD     1802     0.9799   0.1138    0.784    1.225      -0.1782       0.8586
   1            rs10914766   34175928    A        ADD     1802     0.9596   0.1115   0.7712    1.194      -0.3703       0.7112
   1            rs10914767   34177600    C        ADD     1802      1.043   0.1104   0.8399    1.295       0.3797       0.7042
   1            rs16835742   34180842    T        ADD     1802      0.943    0.231   0.5996    1.483      -0.2541       0.7994
   1              rs528059   34186193    T        ADD     1802     0.7652   0.1681   0.5504    1.064       -1.592       0.1114
   1              rs544991   34189429    T        ADD     1802     0.7586   0.1138   0.6069   0.9482       -2.428       0.0152
   1              rs667892   34189552    T        ADD     1797     0.7658   0.1143   0.6121   0.9582       -2.334      0.01961
   1              rs652391   34202162    C        ADD     1802      1.001   0.1274   0.7796    1.285     0.005648       0.9955
   1              rs481776   34205859    C        ADD     1802     0.8883   0.1148   0.7094    1.112       -1.032       0.3022
   1            exm2268876   34208399    G        ADD     1802      1.096   0.1164   0.8721    1.376       0.7844       0.4328
   1             rs4578181   34210532    A        ADD     1802      1.073   0.1299    0.832    1.384       0.5438       0.5865
   1             rs6682875   34213109    A        ADD     1802      1.103   0.1147   0.8806     1.38       0.8513       0.3946
   1              rs989661   34217931    T        ADD     1802      1.025   0.1319   0.7917    1.328       0.1894       0.8498
   1              exm42603   34238283    C        ADD     1792     0.7291   0.1359   0.5586   0.9516       -2.325      0.02008
   1              rs479938   34238852    G        ADD     1802     0.7099   0.2174   0.4636    1.087       -1.576       0.1151
   1          exm-rs476463   34248064    A        ADD     1801     0.8862   0.2343   0.5599    1.403      -0.5157       0.6061
   1            rs12133088   34251481    C        ADD     1802      1.793   0.2325    1.137    2.827        2.511      0.01204
   1            rs12408037   34270187    T        ADD     1800      1.207   0.1173   0.9588    1.519        1.601       0.1093
   1            rs10737374   34270498    G        ADD     1802      1.487    0.186    1.033    2.141        2.132      0.03298
   1             rs3845473   34282691    G        ADD     1794      1.274   0.1166    1.013      1.6        2.074      0.03809
   1             rs2281595   34287512    C        ADD     1801      1.227   0.1167   0.9761    1.542        1.752      0.07969
   1             rs1321623   34306705    G        ADD     1802      0.967   0.1202    0.764    1.224      -0.2793       0.7801
   1             rs2180745   34313983    C        ADD     1802      1.099   0.1158    0.876    1.379       0.8168       0.4141
   1              rs753893   34322237    A        ADD     1802      1.307   0.1981   0.8862    1.927         1.35       0.1769
   1             rs1158145   34323487    A        ADD     1802      1.107   0.1667   0.7983    1.534       0.6081       0.5431
   1              exm42668   34330067    A        ADD     1802      1.297   0.1978   0.8805    1.912        1.317        0.188
   1            rs10914802   34345249    C        ADD     1801      1.014   0.1125   0.8136    1.264       0.1255       0.9002
   1            rs10799004   34358476    C        ADD     1802      1.275   0.1569   0.9374    1.734        1.548       0.1216
   1            rs10799006   34362665    G        ADD     1793      1.329   0.1751   0.9432    1.874        1.626       0.1039
   1             rs7528354   34366411    C        ADD     1800     0.9486   0.1138   0.7589    1.186      -0.4641       0.6426
   1             rs1570089   34369245    T        ADD     1801     0.8642   0.1166   0.6877    1.086       -1.252       0.2106
   1            exm2264819   34372503    A        ADD     1800       1.02   0.1149   0.8141    1.277        0.169       0.8658
   1              rs911216   34375199    C        ADD     1801       1.04   0.2141   0.6837    1.583       0.1839       0.8541
   1             rs7533958   34382423    T        ADD     1801     0.8437    0.133   0.6501    1.095       -1.278       0.2013
   1              rs513617   34413398    A        ADD     1801     0.9834   0.1433   0.7425    1.302       -0.117       0.9069
   1              rs504471   34418942    G        ADD     1801      0.857     0.13   0.6643    1.106       -1.188        0.235
   1             rs6663957   34437596    T        ADD     1802     0.8175   0.1298   0.6339    1.054       -1.552       0.1207
   1              rs502199   34438881    G        ADD     1800      1.142    0.106   0.9281    1.406        1.256       0.2092
   1              rs749733   34443688    C        ADD     1802     0.8846   0.1106   0.7122    1.099       -1.108       0.2677
   1             rs4408120   34446139    G        ADD     1802       0.95   0.1826   0.6642    1.359      -0.2807       0.7789
   1              rs520226   34456109    T        ADD     1801     0.8031   0.1298   0.6228    1.036       -1.689      0.09115
   1              rs533861   34463451    G        ADD     1800     0.8064   0.1284    0.627    1.037       -1.676       0.0937
   1              rs487472   34470308    A        ADD     1794      1.187   0.1078   0.9606    1.466        1.587       0.1124
   1             rs1325258   34477581    G        ADD     1802     0.8199   0.1227   0.6447    1.043       -1.619       0.1055
   1             rs2358756   34479922    C        ADD     1802     0.8014   0.1165   0.6378    1.007       -1.901      0.05736
   1            rs12562296   34489758    A        ADD     1802      1.142   0.1449   0.8593    1.517        0.914       0.3607
   1            rs10914850   34496094    C        ADD     1798     0.7884   0.1285   0.6128    1.014        -1.85      0.06432
   1              rs899378   34515330    T        ADD     1802      1.214   0.1108   0.9769    1.508        1.749      0.08035
   1             rs6425872   34524849    A        ADD     1802       1.04    0.165   0.7523    1.437        0.235       0.8142
   1             rs6700561   34525105    C        ADD     1801      1.489   0.2103   0.9861    2.248        1.893       0.0583
   1             rs9425986   34541724    C        ADD     1802     0.8698   0.1117   0.6987    1.083       -1.249       0.2118
   1             rs6665353   34564936    A        ADD     1800      1.157   0.1128   0.9271    1.443        1.289       0.1973
   1             rs1382600   34574691    C        ADD     1798      1.116   0.1276    0.869    1.433       0.8595       0.3901
   1            rs11581276   34586161    C        ADD     1796     0.8111   0.2169   0.5302    1.241       -0.965       0.3345
   1             rs7551988   34590285    T        ADD     1802      1.059   0.1389   0.8064     1.39       0.4103       0.6816
   1              rs771150   34606984    G        ADD     1795     0.7841     0.18    0.551    1.116       -1.351       0.1766
   1            rs12755908   34617256    T        ADD     1801      1.365   0.1254    1.067    1.745        2.479      0.01319
   1            rs10914880   34620770    T        ADD     1794     0.9452   0.1132   0.7572     1.18      -0.4976       0.6187
   1             rs7552457   34625898    C        ADD     1802     0.8271   0.1137   0.6618    1.034       -1.669      0.09503
   1        psy_rs78921994   34641346    G        ADD     1802      1.256   0.2268   0.8054    1.959        1.006       0.3146
   1             rs1771365   34659156    T        ADD     1802     0.9048   0.1462   0.6794    1.205      -0.6843       0.4938
   1            exm2251459   34663180    A        ADD     1799      1.009   0.2016   0.6796    1.498      0.04441       0.9646
   1              rs297804   34671355    A        ADD     1800     0.9128   0.1256   0.7137    1.168      -0.7261       0.4678
   1            rs13375367   34672699    C        ADD     1802     0.7952   0.1989   0.5385    1.174       -1.152       0.2493
   1              rs297802   34674814    G        ADD     1801      1.005   0.1515   0.7465    1.352      0.03054       0.9756
   1             rs4652997   34679066    G        ADD     1801     0.9927   0.1235   0.7793    1.265      -0.0592       0.9528
   1              rs705207   34684463    C        ADD     1802      1.219   0.1547   0.9004    1.651        1.282       0.1999
   1             rs1061074   34684621    A        ADD     1792      1.209   0.1588   0.8853     1.65        1.193       0.2329
   1            rs12043879   34686130    C        ADD     1801     0.8403   0.1699   0.6023    1.172       -1.024       0.3058
   1             rs1414472   34697488    T        ADD     1801      1.176   0.1305   0.9105    1.518        1.241       0.2145
   1             rs2795634   34714693    G        ADD     1802      1.162   0.1491   0.8677    1.557        1.008       0.3135
   1              rs771410   34723163    T        ADD     1801      1.176   0.1498   0.8767    1.577        1.081       0.2796
   1              rs771404   34726167    T        ADD     1802     0.9167   0.1127    0.735    1.143      -0.7714       0.4405
   1              rs771400   34727902    C        ADD     1800      1.169   0.1451   0.8795    1.553        1.075       0.2824
   1            rs10914896   34735938    A        ADD     1801      1.036   0.1223    0.815    1.316       0.2871       0.7741
   1             rs1414470   34736287    T        ADD     1802     0.9798   0.1131    0.785    1.223      -0.1808       0.8565
   1             rs6677202   34748645    T        ADD     1802     0.9725   0.1362   0.7447     1.27      -0.2044        0.838
   1             rs6704508   34756509    G        ADD     1802     0.9945   0.1185   0.7884    1.254      -0.0469       0.9626
   1             rs1404350   34764974    A        ADD     1800      1.063   0.1154   0.8479    1.333       0.5298       0.5963
   1            rs12130968   34790866    T        ADD     1801       1.01   0.1137   0.8084    1.262      0.08836       0.9296
   1            rs10914915   34796092    G        ADD     1792     0.9149   0.1196   0.7237    1.156       -0.744       0.4569
   1             rs1342160   34804499    G        ADD     1799     0.8987   0.1114   0.7225    1.118      -0.9593       0.3374
   1             rs4652836   34806304    T        ADD     1801      1.085   0.1173   0.8626    1.366       0.6995       0.4842
   1            rs10799047   34809587    A        ADD     1802     0.9421   0.1321   0.7272     1.22      -0.4519       0.6513
   1             rs2049420   34823560    C        ADD     1802     0.9294    0.113   0.7448     1.16      -0.6475       0.5173
   1             rs7537783   34830640    C        ADD     1800     0.9141   0.1123   0.7335    1.139      -0.7997       0.4239
   1              rs705197   34844836    T        ADD     1801     0.6976   0.1304   0.5403   0.9007       -2.762     0.005743
   1             rs2092028   34872737    T        ADD     1800      1.172   0.1163   0.9331    1.472        1.364       0.1724
   1             rs7530700   34879050    C        ADD     1802      1.074   0.1198   0.8494    1.358       0.5967       0.5507
   1             rs6693232   34883744    C        ADD     1802     0.7052   0.1249   0.5521   0.9007       -2.797     0.005154
   1         psy_rs2294190   34886654    T        ADD     1800     0.7473   0.1479   0.5592   0.9985        -1.97      0.04886
   1            rs17385253   34895009    C        ADD     1802      1.407   0.2127   0.9273    2.134        1.605       0.1084
   1             rs7533470   34896603    A        ADD     1794      1.503   0.1773    1.062    2.127        2.298      0.02154
   1             rs2142534   34900172    C        ADD     1800       1.11   0.1116   0.8922    1.382       0.9383       0.3481
   1             rs4653032   34902910    A        ADD     1802     0.8983   0.1181   0.7128    1.132      -0.9082       0.3638
   1            rs10753308   34907148    G        ADD     1801      1.114   0.1113   0.8957    1.385       0.9702       0.3319
   1            rs10914953   34919266    C        ADD     1802      1.309   0.2085   0.8699     1.97        1.292       0.1964
   1             rs2075933   34921075    A        ADD     1802      0.957   0.1173   0.7605    1.204      -0.3746        0.708
   1             rs4653037   34922823    T        ADD     1801      0.949   0.1223   0.7468    1.206      -0.4278       0.6688
   1             rs7544781   34928441    T        ADD     1802     0.9856   0.1138   0.7885    1.232      -0.1274       0.8986
   1             rs3845483   34962846    T        ADD     1800      1.458   0.1459    1.096    1.941        2.587     0.009671
   1             rs4652841   34967241    G        ADD     1802      1.062   0.1121   0.8529    1.324       0.5407       0.5887
   1             rs6694043   34982041    A        ADD     1796     0.7869   0.1324   0.6071     1.02       -1.811       0.0702
   1            rs10914967   34989237    A        ADD     1801     0.9324   0.1107   0.7504    1.158      -0.6324       0.5271
   1             rs4653052   34992037    C        ADD     1802      1.699   0.1762    1.203    2.399        3.008     0.002633
   1             rs4595337   34995974    A        ADD     1798      1.018   0.1294   0.7904    1.312       0.1414       0.8875
   1            rs10737381   34996413    C        ADD     1802      1.212   0.1234   0.9515    1.544        1.557       0.1194
   1            rs12136079   35013586    G        ADD     1802     0.8727   0.1111   0.7019    1.085       -1.225       0.2204
   1             rs6425900   35029632    A        ADD     1799      1.158   0.1222   0.9117    1.472        1.203       0.2289
   1            exm2251474   35049252    G        ADD     1800     0.9939   0.1142   0.7945    1.243     -0.05381       0.9571
   1            rs10914983   35049332    A        ADD     1801      1.001   0.1235   0.7855    1.275     0.005461       0.9956
   1            rs12074036   35050334    C        ADD     1801     0.9686   0.1144   0.7741    1.212      -0.2784       0.7807
   1              rs728447   35058148    G        ADD     1797      1.106   0.1151   0.8824    1.386       0.8731       0.3826
   1             rs6695510   35085870    G        ADD     1801     0.9845   0.1112   0.7916    1.224      -0.1408        0.888
   1             rs2093880   35093593    T        ADD     1786     0.7083   0.2546     0.43    1.167       -1.354       0.1756
   1             rs6425904   35094871    A        ADD     1802      1.003   0.1378   0.7659    1.315      0.02453       0.9804
   1             rs7548924   35095368    T        ADD     1798     0.9286   0.1263   0.7249    1.189      -0.5864       0.5576
   1            rs10914996   35095609    G        ADD     1801     0.9758   0.1126   0.7826    1.217      -0.2175       0.8278
   1            rs12132123   35095652    A        ADD     1802      1.066   0.1659   0.7698    1.475       0.3828       0.7019
   1            rs12140922   35114647    A        ADD     1800     0.9946   0.1544    0.735    1.346     -0.03487       0.9722
   1            rs10915010   35122523    T        ADD     1801      0.955   0.1496   0.7122     1.28      -0.3079       0.7581
   1              rs912537   35127074    C        ADD     1802     0.9572   0.1486   0.7154    1.281      -0.2943       0.7685
   1             rs1177663   35152490    T        ADD     1801     0.9321   0.1103   0.7509    1.157      -0.6379       0.5235
   1             rs4320749   35161802    G        ADD     1793      1.078     0.11   0.8686    1.337       0.6796       0.4968
   1            rs17473524   35170315    C        ADD     1800     0.8737   0.1437   0.6592    1.158      -0.9394       0.3475
   1              rs684524   35183638    T        ADD     1798      1.035    0.118   0.8217    1.305        0.295        0.768
   1            rs10489658   35185845    A        ADD     1802      1.045   0.1101   0.8422    1.297       0.4007       0.6886
   1             rs9426007   35208698    T        ADD     1802       1.69   0.1806    1.186    2.408        2.906     0.003665
   1              rs692923   35218077    C        ADD     1800     0.9327   0.1498   0.6954    1.251      -0.4654       0.6417
   1             rs3738345   35223345    A        ADD     1801     0.7845   0.1549   0.5791    1.063       -1.567       0.1171
   1             rs2093185   35224312    C        ADD     1802     0.9622   0.1116   0.7732    1.197      -0.3455       0.7297
   1              exm42984   35227466    C        ADD     1798     0.6606   0.2109   0.4369   0.9988       -1.966      0.04935
   1              rs639126   35239992    G        ADD     1802     0.8593   0.1469   0.6444    1.146       -1.032        0.302
   1             rs1764405   35246297    G        ADD     1786      1.378    0.113    1.105     1.72        2.841       0.0045
   1              rs483721   35253376    A        ADD     1802      1.417   0.1849   0.9864    2.036        1.886       0.0593
   1             rs4653091   35257416    G        ADD     1802      1.352   0.1398    1.028    1.778        2.157      0.03104
   1              exm43084   35260202    A        ADD     1797     0.9987   0.2645   0.5947    1.677    -0.004776       0.9962
   1              rs564226   35265770    A        ADD     1796      1.155   0.1278   0.8989    1.483        1.126       0.2603
   1             rs1407135   35282297    A        ADD     1798      1.303   0.1421   0.9861    1.721        1.862      0.06263
   1             rs7526035   35289039    G        ADD     1801      1.361   0.1432    1.028    1.803        2.155      0.03114
   1             rs6689081   35301579    C        ADD     1794      1.337   0.1219    1.053    1.698        2.384      0.01712
   1            rs11264125   35302617    T        ADD     1800      1.277   0.1433   0.9645    1.691        1.707      0.08773
   1            rs11264139   35303369    G        ADD     1800      1.336   0.1129    1.071    1.667        2.567      0.01027
   1            rs12239410   35304381    A        ADD     1802      1.233   0.1745   0.8758    1.736          1.2         0.23
   1         psy_rs4653110   35328275    T        ADD     1802      1.034   0.2329   0.6549    1.632       0.1426       0.8866
   1            rs11264126   35342095    A        ADD     1795       1.05     0.11   0.8464    1.303       0.4433       0.6575
   1        psy_rs12119571   35355331    A        ADD     1802      1.151   0.1807    0.808    1.641       0.7802       0.4353
   1             rs6662980   35360078    G        ADD     1801      1.087   0.1207   0.8579    1.377       0.6898       0.4903
   1         psy_rs4652867   35367290    T        ADD     1800      1.018   0.1141   0.8144    1.274       0.1598       0.8731
   1             rs4652869   35378934    G        ADD     1791      1.043   0.1188   0.8262    1.316       0.3524       0.7246
   1             rs6694435   35379119    C        ADD     1802       0.84   0.1312   0.6496    1.086       -1.329        0.184
   1        psy_rs12084865   35379579    A        ADD     1801      1.125   0.1143    0.899    1.407        1.028       0.3039
   1            rs11263859   35428428    G        ADD     1795     0.8796    0.212   0.5805    1.333      -0.6049       0.5452
   1             rs4072108   35444037    G        ADD     1802     0.7215   0.1768   0.5102     1.02       -1.847      0.06479
   1           kgp11705169   35497529    A        ADD     1801     0.7361   0.1749   0.5225    1.037       -1.752      0.07981
   1              exm43457   35562965    G        ADD     1799      1.073   0.1214    0.846    1.362       0.5824       0.5603
   1             rs4411101   35571417    A        ADD     1792     0.9214   0.1147   0.7359    1.154      -0.7135       0.4755
   1             rs6425939   35628789    A        ADD     1801      0.979   0.1131   0.7843    1.222      -0.1877       0.8511
   1            rs12064550   35635453    A        ADD     1792      0.886   0.1183   0.7026    1.117       -1.023       0.3061
   1            exm2264999   35636227    A        ADD     1801      1.246   0.1153    0.994    1.562        1.908      0.05644
   1            rs10493066   35646125    T        ADD     1797     0.8002   0.1164    0.637    1.005       -1.914      0.05559
   1             rs3738694   35648316    T        ADD     1800     0.8525   0.1163   0.6788    1.071       -1.372         0.17
   1        exm-rs11264115   35656664    A        ADD     1799      0.807   0.1162   0.6427    1.013       -1.845      0.06506
   1             rs7543044   35674311    G        ADD     1802     0.8342   0.1191   0.6605    1.054       -1.522        0.128
   1          exm-rs673604   35687815    C        ADD     1800     0.7804   0.1171   0.6204   0.9817       -2.118      0.03418
   1        psy_rs71516386   35706365    C        ADD     1801       1.33   0.1175    1.057    1.675         2.43      0.01509
   1              rs593461   35709777    T        ADD     1796      0.843   0.1162   0.6713    1.059       -1.469       0.1418
   1              rs522821   35741663    T        ADD     1802     0.8644   0.1152   0.6897    1.083       -1.265       0.2058
   1            rs10908390   35743797    G        ADD     1800     0.7213   0.1939   0.4932    1.055       -1.685      0.09202
   1            rs12075713   35776603    G        ADD     1802     0.8727   0.1162    0.695    1.096       -1.172       0.2411
   1         psy_rs1211184   35888147    C        ADD     1802     0.8418   0.1157    0.671    1.056       -1.488       0.1367
   1            rs10157108   35900725    C        ADD     1801     0.7076   0.1865   0.4909     1.02       -1.854      0.06376
   1             rs2275247   35908451    G        ADD     1801     0.8935   0.1143   0.7142    1.118      -0.9857       0.3243
   1            rs12563006   35919461    T        ADD     1799      1.002   0.1182   0.7946    1.263      0.01504        0.988
   1         psy_rs1768560   35926150    T        ADD     1802      1.109   0.1156   0.8838    1.391       0.8921       0.3723
   1            rs11264164   35966914    C        ADD     1801      1.023   0.1155   0.8159    1.283       0.1977       0.8433
   1            rs10908401   36082395    C        ADD     1802     0.8979   0.1149   0.7168    1.125      -0.9378       0.3483
   1          psy_rs676614   36107510    A        ADD     1802      1.143   0.1154   0.9118    1.433         1.16        0.246
   1          psy_rs596471   36132546    T        ADD     1802      1.124   0.1149   0.8971    1.407        1.015       0.3103
   1             rs7367713   36156432    C        ADD     1800     0.7652   0.1162   0.6094   0.9609       -2.304      0.02123
   1            rs12563583   36167456    C        ADD     1799     0.7764   0.1166   0.6178   0.9758        -2.17      0.02999
   1             rs6425954   36197297    C        ADD     1799      1.242   0.1151   0.9911    1.556        1.882      0.05979
   1              exm44294   36225948    T        ADD     1800      1.212   0.1146   0.9686    1.518        1.681      0.09275
   1            rs10908410   36242028    G        ADD     1800      1.216   0.1148   0.9706    1.522          1.7      0.08912
   1            rs12044203   36276399    T        ADD     1801     0.8379   0.1162   0.6673    1.052       -1.523       0.1278
   1              rs727005   36281336    G        ADD     1800     0.8056   0.1156   0.6422    1.011       -1.869      0.06156
   1              rs636832   36363475    A        ADD     1800      0.857   0.1177   0.6804    1.079       -1.311       0.1899
   1            rs11263835   36381622    T        ADD     1799      0.867   0.1173   0.6889    1.091       -1.217       0.2235
   1             rs3738356   36383716    T        ADD     1802     0.8675   0.1173   0.6893    1.092       -1.211       0.2258
   1             rs3754076   36549157    A        ADD     1801     0.8544   0.1193   0.6763     1.08       -1.319       0.1873
   1              exm44591   36550658    T        ADD     1801      1.139   0.2415   0.7096    1.829       0.5394       0.5896
   1             rs3767703   36555758    T        ADD     1801     0.9898   0.2098   0.6561    1.493      -0.0489        0.961
   1              exm44709   36557619    A        ADD     1799     0.8782   0.1211   0.6926    1.113       -1.073       0.2835
   1         psy_rs6693322   36565362    C        ADD     1798      1.142   0.1154   0.9109    1.432        1.151       0.2496
   1              rs274754   36565617    A        ADD     1799      1.116   0.1145    0.892    1.397        0.962       0.3361
   1              rs274132   36581978    A        ADD     1801     0.8634   0.1173    0.686    1.087       -1.253       0.2104
   1         psy_rs3754080   36616337    C        ADD     1793      1.221   0.1127   0.9792    1.523        1.774       0.0761
   1              rs795047   36637708    C        ADD     1802      1.205   0.1122   0.9667    1.501        1.658      0.09726
   1              exm44894   36638206    A        ADD     1796      1.005   0.1315   0.7763      1.3      0.03427       0.9727
   1              exm44942   36643703    G        ADD     1798     0.9112   0.1574   0.6694     1.24      -0.5906       0.5548
   1            rs11812037   36652619    C        ADD     1802     0.8936   0.1183   0.7087    1.127      -0.9508       0.3417
   1             rs6680302   36653540    A        ADD     1797       1.19   0.1122   0.9553    1.483        1.553       0.1205
   1             rs6425977   36752433    C        ADD     1802      1.166   0.2055   0.7793    1.744       0.7467       0.4552
   1             rs9659735   36765912    C        ADD     1800      1.145   0.1168    0.911     1.44        1.162       0.2452
   1            rs12116935   36789546    G        ADD     1802     0.9669   0.1599   0.7068    1.323      -0.2106       0.8332
   1             rs4653185   36861854    C        ADD     1797      1.286   0.1589   0.9418    1.756        1.583       0.1135
   1             rs6696875   36867363    C        ADD     1799      1.077   0.1368   0.8237    1.408       0.5425       0.5875
   1            rs16822823   36874242    G        ADD     1795       1.57   0.1783    1.107    2.227         2.53      0.01139
   1              rs883805   36878024    C        ADD     1802      1.588   0.1818    1.112    2.267        2.542      0.01101
   1              exm45339   36886117    T        ADD     1802      1.445   0.1784    1.018     2.05        2.062       0.0392
   1              exm45352   36888462    G        ADD     1802     0.7126   0.1854   0.4955    1.025       -1.827       0.0677
   1              exm45360   36893968    G        ADD     1792     0.7194    0.186   0.4997    1.036       -1.771       0.0766
   1             rs6696986   36897803    G        ADD     1802     0.9735   0.1292   0.7558    1.254      -0.2077       0.8355
   1              exm45373   36898067    C        ADD     1802      1.532   0.1873    1.062    2.212        2.279      0.02268
   1              rs953517   36910277    T        ADD     1802      1.017   0.1112   0.8178    1.264       0.1506       0.8803
   1             rs1538634   36921371    T        ADD     1802      1.002   0.1108   0.8064    1.245      0.01761        0.986
   1             rs3806289   36929988    G        ADD     1802     0.7059   0.1862     0.49    1.017        -1.87      0.06145
   1             rs3917950   36941751    C        ADD     1802      1.372   0.1845   0.9556    1.969        1.714      0.08658
   1             rs6667450   36957831    C        ADD     1802      1.219   0.1541   0.9011    1.649        1.284       0.1991
   1            rs11263901   36960626    A        ADD     1801     0.9345   0.2262   0.5999    1.456      -0.2995       0.7646
[truncated: 27,945,208 more chars]
